# Supplementary material for: Hyperprogression of cutaneous T cell lymphoma after anti–PD-1 treatment
Source: JCI Insight. 2023 Feb 22;8(4):e164793. doi: 10.1172/jci.insight.164793 (PMC9977500; doi:10.1172/jci.insight.164793)
Supplement: Supplemental table 1 [file jciinsight-8-164793-s096.xlsx]

## Sheet: Supplemental Table 1 
Supplemental Table 1. Differentially expressed genes in malignant T cells after anti-PD-1 treatment versus before anti-PD-1 treatment.
Differential RNA expression was determined by sc-RNA seq in comparison between malignant T cells after anti-PD-1 treatment versus before anti-PD-1 treatment.
Genes with adjusted P value < 0.05 are presented.
Positive value of log2 Fold change indicates higher expression in malignant T cells after anti-PD-1 treatment.
Genes	P value	Average Log2 Fold change	Adjusted P value
SMAP2	0	-0.981719	0
JUN	0	2.29764	0
LMNA	0	1.32539	0
BTG2	0	1.63805	0
RHOB	0	1.64925	0
DUSP2	0	1.50242	0
NR4A2	0	0.901707	0
DUSP1	0	2.39682	0
HIST1H1C	0	0.982933	0
NEU1	0	0.774879	0
HEBP2	0	-0.629785	0
TAGAP	0	1.16932	0
CYCS	0	1.03403	0
TSC22D3	0	0.997682	0
KLF6	0	1.83899	0
TAF10	0	-0.760381	0
SLC2A3	0	1.00081	0
CD69	0	2.01049	0
NR4A1	0	1.06274	0
DDIT3	0	1.26191	0
FOS	0	3.03727	0
YPEL3	0	-0.828612	0
TMEM259	0	-0.587867	0
JUNB	0	1.29489	0
DNAJB1	0	1.48967	0
ZFP36	0	1.35688	0
TGFB1	0	-1.02925	0
FOSB	0	0.986692	0
PPP1R15A	0	1.6701	0
MYADM	0	1.18269	0
MT-ATP8	0	-1.21802	0
MT-ND4	0	0.740978	0
HSP90AA1	7.76995e-302	0.849174	1.19774e-297
ANXA1	1.08039e-298	1.32235	1.66542e-294
LINC-PINT	5.83048e-298	0.688351	8.98768e-294
HSPA8	1.48557e-289	1.1453	2.29001e-285
BTG1	1.73894e-289	0.820713	2.68058e-285
PTGER4	1.31326e-285	0.748536	2.02439e-281
CITED2	4.11839e-284	1.12917	6.34851e-280
EGR1	4.60248e-281	1.0278	7.09473e-277
MAP2K2	4.04881e-278	-0.529806	6.24124e-274
SRSF9	9.09707e-269	-0.639518	1.40231e-264
TNFAIP3	7.05587e-265	0.889528	1.08766e-260
H3F3B	1.16809e-264	1.01946	1.80062e-260
BRI3	2.30144e-264	-0.522317	3.54767e-260
IRF7	6.02759e-264	0.638	9.29153e-260
NFKBIA	7.29755e-260	1.03461	1.12492e-255
TXNL4A	1.25827e-258	-0.537245	1.93962e-254
SRSF7	2.56479e-250	0.713417	3.95363e-246
MCL1	3.63983e-241	0.733651	5.6108e-237
HSP90AB1	5.00835e-238	0.763727	7.72038e-234
GNAI2	7.24738e-238	-0.696351	1.11718e-233
RGS2	7.61255e-237	0.661012	1.17347e-232
MZT2B	1.26381e-235	-0.709874	1.94816e-231
XAF1	1.1199e-231	0.548208	1.72633e-227
HSPA1B	6.72415e-228	0.500323	1.03653e-223
TUBA1A	1.27088e-226	0.806464	1.95906e-222
HSPA5	5.18498e-226	0.793435	7.99264e-222
DUSP10	1.11475e-223	0.429151	1.71839e-219
URI1	4.66404e-223	-0.386168	7.18962e-219
ZNF331	1.64657e-222	0.668165	2.53819e-218
SNHG15	2.64082e-216	0.727713	4.07082e-212
SRRM2	3.40802e-214	-0.556571	5.25347e-210
NCK2	4.26834e-209	0.666488	6.57965e-205
CDC34	1.33025e-208	-0.336634	2.05058e-204
DNAJA1	3.02011e-206	0.608369	4.65549e-202
SET	5.56355e-204	-0.60354	8.57621e-200
YPEL5	3.63025e-203	0.642063	5.59603e-199
H1FX	4.44376e-198	-0.78688	6.85005e-194
AAK1	1.01773e-194	-0.506464	1.56883e-190
USF2	3.19048e-194	-0.449681	4.91813e-190
GLRX5	2.33172e-189	-0.357931	3.59435e-185
CSRNP1	1.48647e-185	0.471441	2.29139e-181
FYN	4.52192e-185	-0.496152	6.97054e-181
HSPH1	1.94067e-184	0.427268	2.99155e-180
SH2D2A	2.80725e-182	-0.668131	4.32737e-178
ARL4A	6.11201e-178	0.491116	9.42166e-174
STT3B	9.15537e-178	-0.530293	1.4113e-173
CD81	1.05852e-174	-0.332527	1.63171e-170
ANKRD13D	2.56658e-173	-0.433939	3.95639e-169
ZBTB7A	5.67265e-173	-0.354521	8.7444e-169
ZBED3	1.72416e-171	-0.308694	2.6578e-167
ABHD17A	1.74247e-169	-0.386654	2.68601e-165
TMEM238	1.74608e-169	-0.226366	2.69158e-165
IQGAP2	9.62748e-168	-0.488208	1.48408e-163
MBP	1.26689e-165	-0.493613	1.95291e-161
ETS1	2.14606e-164	-0.528005	3.30815e-160
HNRNPL	3.09338e-164	-0.474692	4.76845e-160
EML4	3.11593e-164	-0.554617	4.80321e-160
P2RY8	1.63206e-162	-0.471265	2.51582e-158
ISG15	5.31199e-162	0.608904	8.18843e-158
ATF3	7.08686e-160	0.38814	1.09244e-155
ADNP	6.18735e-158	-0.3105	9.5378e-154
CCR7	3.72858e-157	-0.529913	5.74761e-153
LDLR	6.0385e-157	0.335855	9.30835e-153
SAT1	1.1932e-155	0.836394	1.83932e-151
PLK3	1.19953e-155	0.465704	1.84907e-151
RGCC	8.47304e-155	0.786836	1.30612e-150
FAM107B	8.68884e-155	-0.494449	1.33939e-150
LSR	1.47563e-154	-0.435658	2.27468e-150
BRD7	2.54985e-153	-0.402986	3.93059e-149
CERK	3.78787e-153	-0.355785	5.839e-149
PTP4A1	4.89829e-153	0.436416	7.55072e-149
PTPRC	1.06499e-152	-0.526015	1.64167e-148
CXCR4	1.98999e-149	0.771928	3.06757e-145
SIK1	2.84909e-149	0.293432	4.39187e-145
DCAF15	1.01053e-147	-0.299281	1.55774e-143
MIR24-2	1.63057e-147	0.236171	2.51352e-143
EIF1	8.14771e-146	0.546964	1.25597e-141
PTP4A2	9.53757e-146	-0.525157	1.47022e-141
DYNLL1	2.12723e-145	0.568873	3.27912e-141
MTSS1	4.34862e-145	0.345884	6.7034e-141
EIF3B	1.67248e-144	-0.374233	2.57812e-140
EXOSC6	1.70048e-144	-0.242675	2.62128e-140
PPP1R15B	5.46651e-143	0.352261	8.42663e-139
PDCD7	8.74045e-143	-0.290206	1.34734e-138
HIST1H2BC	1.94657e-140	0.321102	3.00063e-136
MECP2	4.83569e-140	-0.397657	7.45422e-136
CKS2	6.33374e-140	0.553924	9.76346e-136
RBM38	8.26932e-140	-0.396645	1.27472e-135
SRP9	1.22072e-138	-0.572605	1.88173e-134
HSPA1A	1.57897e-138	1.03427	2.43398e-134
PRKCA	4.31066e-136	-0.283259	6.64488e-132
STAT5B	3.343e-135	-0.378273	5.15323e-131
AES	7.28946e-133	-0.645698	1.12367e-128
RBM15B	1.93241e-132	-0.301298	2.97882e-128
R3HDM2	8.21273e-132	-0.284492	1.26599e-127
DNLZ	2.10907e-131	-0.220759	3.25113e-127
VAMP2	2.35616e-131	0.431132	3.63202e-127
RPL26	5.82781e-130	0.619611	8.98357e-126
EEF1A2	5.23023e-128	-0.228995	8.06239e-124
IFI6	1.14877e-127	0.409644	1.77083e-123
AHI1	7.92845e-127	-0.518656	1.22217e-122
CCR8	1.08941e-126	0.395101	1.67933e-122
PASK	2.92233e-126	-0.594623	4.50477e-122
SBDS	7.24757e-126	0.473429	1.11721e-121
CDKN2D	1.52496e-124	-0.500543	2.35073e-120
EIF4A2	1.48378e-123	0.436659	2.28725e-119
MARCH9	9.17189e-123	-0.234454	1.41385e-118
TRA2A	2.81851e-122	0.378236	4.34473e-118
PPP1R35	8.75555e-121	-0.266406	1.34967e-116
CTD-3193K9.4	1.2825e-120	0.286535	1.97697e-116
IDI1	1.02541e-118	0.476811	1.58067e-114
GPS2	7.48892e-118	-0.308543	1.15442e-113
SOCS1	2.13656e-117	0.40509	3.29351e-113
PAXBP1	1.33095e-116	-0.251735	2.05165e-112
MOGS	1.10619e-115	-0.208417	1.7052e-111
MAP7D1	4.03212e-115	-0.307137	6.21552e-111
BCAS2	7.30201e-115	0.376241	1.1256e-110
IGSF9B	3.31418e-114	-0.33953	5.10881e-110
ARL8A	6.22973e-112	-0.24138	9.60313e-108
ARRDC3	8.30632e-112	0.309841	1.28042e-107
DUSP4	2.73559e-110	0.400908	4.2169e-106
UBE2H	5.848e-108	-0.301742	9.0147e-104
FMNL1	1.58171e-107	-0.372031	2.4382e-103
DNAJB9	1.82137e-107	0.36655	2.80764e-103
FAM58A	1.41058e-106	-0.250952	2.17441e-102
TPST2	9.32573e-105	0.392081	1.43756e-100
MRGBP	5.27126e-103	-0.181536	8.12564e-99
CHMP4B	2.17519e-102	-0.260449	3.35305e-98
TSR3	2.99605e-102	-0.220428	4.61841e-98
CD6	3.02814e-102	-0.44105	4.66787e-98
BCL7C	7.12713e-102	-0.228297	1.09865e-97
RNF220	7.67382e-102	-0.264661	1.18292e-97
RPS10	1.14336e-101	0.447404	1.76248e-97
KRT1	1.81297e-101	-0.484675	2.79469e-97
HERPUD1	2.01625e-101	0.405847	3.10805e-97
BTBD6	6.44442e-101	-0.158146	9.93408e-97
BCL2A1	7.83359e-101	0.289016	1.20755e-96
TNFRSF1B	1.16323e-100	-0.410479	1.79312e-96
HIST1H2AC	5.94144e-100	0.326423	9.15873e-96
FBXW7	6.9331e-100	-0.306234	1.06874e-95
MT-ND4L	1.8074e-99	-0.365927	2.78611e-95
TNFSF10	3.27835e-99	-0.458649	5.05357e-95
SUZ12	4.0529e-99	-0.288097	6.24755e-95
MYC	1.13862e-98	0.343951	1.75518e-94
CDC42SE2	2.50762e-98	-0.381457	3.86549e-94
RNF145	5.60588e-98	-0.32033	8.64147e-94
CNOT11	9.91896e-97	-0.224778	1.52901e-92
RPL22L1	1.51218e-96	0.414751	2.33103e-92
SNHG7	2.29772e-95	-0.326052	3.54194e-91
TBCC	1.55145e-94	0.398964	2.39157e-90
IER2	1.70992e-94	0.745308	2.63585e-90
UBALD2	4.83985e-94	-0.258842	7.46064e-90
CYTIP	7.66757e-94	0.38534	1.18196e-89
TMEM203	1.18912e-93	-0.176771	1.83303e-89
SERTAD1	1.30087e-93	0.181109	2.00529e-89
THAP11	3.03009e-93	-0.19167	4.67089e-89
DGAT1	2.44361e-92	-0.19109	3.76682e-88
SLFN5	5.06227e-92	-0.384443	7.80349e-88
MAP3K1	8.68948e-92	-0.347803	1.33948e-87
ZFP36L1	9.83058e-92	0.768159	1.51538e-87
HIST1H1E	1.77622e-91	0.404978	2.73805e-87
KIF5C	3.42043e-91	-0.272706	5.27259e-87
PLEKHA2	2.18133e-90	-0.31449	3.36252e-86
KHDRBS1	2.6877e-90	-0.382578	4.14309e-86
DDX21	3.63385e-90	0.362374	5.60158e-86
MTRNR2L12	8.63244e-90	0.627714	1.33069e-85
RABL6	2.6569e-89	-0.237328	4.09561e-85
CRIP1	1.6088e-88	0.385365	2.47996e-84
FAM46C	2.98801e-88	0.137555	4.60602e-84
LY6E	5.06176e-88	0.476882	7.8027e-84
RPS29	3.76925e-87	-0.544534	5.8103e-83
PELI1	6.83157e-87	0.301232	1.05309e-82
CD82	3.31759e-86	0.388067	5.11406e-82
GPR183	4.44599e-86	0.435541	6.8535e-82
HGSNAT	4.58457e-86	-0.221481	7.06712e-82
PARP10	4.95659e-86	0.292698	7.64059e-82
CCDC88C	1.32631e-85	-0.328122	2.04451e-81
CCM2	1.78125e-84	-0.359428	2.7458e-80
HDGF	7.39207e-84	-0.215268	1.13949e-79
RNF187	8.77444e-84	-0.317391	1.35258e-79
PPP3CB	9.05247e-84	-0.208765	1.39544e-79
RPS6KA3	1.59425e-83	-0.317923	2.45754e-79
UBE3C	3.26685e-83	-0.220122	5.03586e-79
STAT3	5.38127e-83	0.344428	8.29523e-79
CCDC92	5.45338e-83	-0.165814	8.40638e-79
SPPL3	9.31801e-83	-0.187821	1.43637e-78
TRIM28	1.96656e-82	-0.264567	3.03146e-78
TSC22D1	4.50271e-82	0.193556	6.94093e-78
LY9	5.35375e-82	0.293845	8.25281e-78
ETV6	1.64113e-81	-0.292583	2.5298e-77
KIAA0319L	5.46213e-81	-0.302927	8.41988e-77
PPP1R16B	1.09978e-80	-0.299874	1.69532e-76
PACS1	1.27246e-80	-0.254959	1.9615e-76
LARP4B	1.3261e-80	-0.211064	2.04418e-76
CCNH	1.48902e-80	0.311641	2.29533e-76
SHISA5	1.93911e-80	0.400051	2.98913e-76
RASSF3	7.22811e-80	-0.242947	1.11421e-75
TSPYL1	1.42041e-79	0.268217	2.18956e-75
PDE7B	2.72549e-79	-0.292874	4.20134e-75
CAMK2N1	4.73151e-79	-0.159973	7.29362e-75
LINC00936	6.09691e-79	0.310145	9.39839e-75
ITGB1	1.20997e-78	-0.394023	1.86517e-74
EEPD1	2.32346e-78	0.327597	3.58161e-74
RP5-821D11.7	2.36113e-78	0.186613	3.63969e-74
RHBDD2	1.51936e-77	-0.403434	2.34209e-73
HSPD1	2.83506e-77	0.353802	4.37025e-73
NR4A3	4.88487e-77	0.188954	7.53003e-73
CXorf57	5.58664e-77	0.241464	8.61181e-73
RNF19A	6.4993e-77	0.382041	1.00187e-72
ZNRF1	1.00796e-76	-0.233497	1.55376e-72
TATDN2	4.5367e-76	-0.160405	6.99332e-72
GTF2B	1.54909e-75	0.315132	2.38792e-71
SNTB2	2.83957e-75	-0.17496	4.37719e-71
RASSF5	3.05085e-75	-0.315978	4.70289e-71
NCDN	1.01767e-74	-0.328638	1.56874e-70
FBXL6	1.13874e-74	-0.152066	1.75537e-70
NENF	2.01062e-74	-0.295812	3.09938e-70
RRP12	2.53376e-74	0.151224	3.9058e-70
ARPC1B	2.54878e-74	0.403694	3.92894e-70
TPGS1	2.90708e-74	-0.27472	4.48127e-70
CA5B	5.19435e-74	0.317737	8.00709e-70
ASXL1	7.90002e-74	-0.242842	1.21779e-69
C1orf122	9.24439e-74	-0.225895	1.42502e-69
MYLIP	1.11501e-73	0.186986	1.71879e-69
ZFP36L2	1.32445e-73	-0.406346	2.04164e-69
PREX1	1.49548e-73	-0.289589	2.30529e-69
EVL	3.08032e-73	0.382885	4.74831e-69
MT2A	7.00268e-73	0.656246	1.07946e-68
MARCH2	9.62977e-73	-0.168183	1.48443e-68
EFHD2	1.32334e-72	-0.181333	2.03993e-68
CCNL1	4.14185e-72	0.310423	6.38466e-68
GSPT1	4.92431e-72	-0.323889	7.59082e-68
XPO6	8.61906e-72	-0.245246	1.32863e-67
PLA2G16	8.92888e-72	-0.184246	1.37639e-67
TSEN54	9.36364e-72	-0.319887	1.4434e-67
RAB22A	1.80591e-71	-0.184897	2.78381e-67
RFNG	1.90534e-71	-0.134073	2.93708e-67
PTPRA	3.19397e-71	-0.234527	4.92351e-67
PPP3R1	3.89991e-71	-0.192179	6.01171e-67
AHR	7.56002e-71	0.252173	1.16538e-66
CARD11	1.08098e-70	-0.245095	1.66633e-66
PI16	1.15083e-70	0.261664	1.77401e-66
ACBD3	1.41821e-70	-0.185536	2.18617e-66
IVNS1ABP	3.92842e-70	0.279916	6.05565e-66
WIPI2	6.35202e-70	-0.298179	9.79164e-66
HNRNPD	8.94222e-70	-0.24504	1.37844e-65
DAZAP1	9.23583e-70	-0.226391	1.4237e-65
PIM2	2.60994e-69	0.413287	4.02322e-65
NPHP3	3.23098e-69	-0.201819	4.98056e-65
GLA	9.40637e-69	0.200252	1.44999e-64
CDK2AP1	1.05206e-68	-0.0990709	1.62176e-64
STK38	1.26343e-68	-0.30217	1.94757e-64
PTEN	1.4397e-68	-0.187644	2.2193e-64
ARID5A	1.65076e-68	-0.299085	2.54464e-64
ORAI1	2.30824e-68	-0.230255	3.55815e-64
OAS1	6.9414e-68	0.172178	1.07002e-63
CTCF	2.20519e-67	-0.206947	3.39931e-63
ADSS	2.30316e-67	-0.253365	3.55031e-63
RNF126	2.55566e-67	-0.290355	3.93956e-63
IFRD1	5.78654e-67	0.27019	8.91994e-63
HSP90B1	7.37398e-67	0.378094	1.1367e-62
HABP4	1.05517e-66	-0.146884	1.62655e-62
RNF169	1.18239e-66	-0.144914	1.82266e-62
SYTL3	1.34344e-66	-0.254815	2.07092e-62
PER1	2.43571e-66	0.263743	3.75464e-62
TSPYL2	3.73832e-66	0.328366	5.76262e-62
ZBTB10	1.14097e-65	0.160862	1.7588e-61
PTPN6	1.87732e-65	0.325725	2.89389e-61
UBE2L6	2.46779e-65	0.322164	3.8041e-61
CTBP1	3.64032e-65	-0.233959	5.61155e-61
MARK2	3.86148e-65	-0.173002	5.95247e-61
ECI1	8.37343e-65	-0.118572	1.29076e-60
RAC2	1.0138e-64	0.408347	1.56277e-60
ODC1	1.88432e-64	0.336465	2.90468e-60
TNIK	2.55234e-64	-0.26277	3.93443e-60
MIR181A1HG	4.09355e-64	0.283457	6.31021e-60
HMGCS1	1.31653e-63	0.257333	2.02943e-59
PET100	1.66387e-63	-0.303578	2.56486e-59
PRKX	2.2028e-63	-0.294395	3.39562e-59
DBP	3.47311e-63	-0.16045	5.35379e-59
FAM134A	3.73557e-63	-0.211713	5.75838e-59
DGCR5	3.82085e-63	-0.113695	5.88983e-59
CAMK1D	5.70003e-63	-0.27953	8.78659e-59
PPP2R5A	1.03674e-62	-0.202891	1.59813e-58
HLA-E	1.15449e-62	-0.339318	1.77965e-58
IQSEC1	2.45761e-62	-0.183936	3.78841e-58
KLF4	3.05773e-62	0.139786	4.71349e-58
SPOCK2	3.10522e-62	-0.32184	4.7867e-58
SGSH	1.50868e-61	-0.183149	2.32563e-57
MAPK1	2.18299e-61	-0.203846	3.36507e-57
CMPK1	6.20632e-61	-0.312442	9.56705e-57
NELFB	1.28902e-60	-0.142739	1.98702e-56
BST2	4.36601e-60	0.271502	6.7302e-56
SPSB3	7.38248e-60	-0.256966	1.13801e-55
EIF4A3	9.11781e-60	0.31119	1.40551e-55
RALBP1	1.41362e-59	-0.18344	2.1791e-55
ST3GAL1	2.15097e-59	-0.332295	3.31572e-55
GTF2I	2.23007e-59	-0.26943	3.43766e-55
GET4	3.63519e-59	-0.228657	5.60364e-55
SOX4	4.38232e-59	0.364171	6.75535e-55
KIAA1324L	2.04312e-58	-0.175514	3.14946e-54
FAM129A	2.4153e-58	-0.310839	3.72318e-54
OSR2	4.16946e-58	0.118672	6.42722e-54
RARRES3	7.1057e-58	-0.505897	1.09534e-53
CTDSP1	1.15205e-57	-0.244426	1.77589e-53
GNB1	1.26498e-57	-0.224867	1.94997e-53
CD55	1.31395e-57	-0.39644	2.02545e-53
RP13-977J11.2	2.46963e-57	-0.197826	3.80693e-53
AQP3	3.51875e-57	-0.343275	5.42416e-53
RNPEPL1	3.73239e-57	-0.205753	5.75348e-53
PQLC1	4.68782e-57	-0.145832	7.22628e-53
GLS	6.52269e-57	-0.196368	1.00547e-52
TUBB2A	8.50988e-57	0.294499	1.3118e-52
TMEM65	9.66886e-57	-0.129673	1.49046e-52
RGS1	1.07202e-56	0.186526	1.65252e-52
SGK1	2.10467e-56	0.119691	3.24434e-52
OSER1	2.67508e-56	0.245067	4.12363e-52
NDUFA11	2.85818e-56	0.245197	4.40589e-52
YTHDF1	4.08588e-56	-0.125128	6.29838e-52
EZR	4.42209e-56	0.363633	6.81665e-52
CYBA	5.65435e-56	-0.347428	8.71617e-52
MSMO1	6.09967e-56	0.232428	9.40264e-52
SMARCD3	8.36902e-56	-0.258147	1.29008e-51
MESDC1	1.07683e-55	-0.117725	1.65994e-51
CALR	1.22449e-55	0.357008	1.88755e-51
MAP3K2	1.32982e-55	-0.199437	2.04991e-51
BCAT1	1.38435e-55	0.126205	2.13397e-51
TM9SF3	1.54915e-55	-0.143673	2.38801e-51
RNMT	1.83407e-55	0.272663	2.82722e-51
SUN2	2.16229e-55	-0.305068	3.33316e-51
SLC3A2	3.65744e-55	0.312902	5.63795e-51
ZNF414	6.44165e-55	-0.180736	9.92981e-51
PHF19	7.30737e-55	-0.244656	1.12643e-50
IGFBP4	9.77898e-55	-0.468191	1.50743e-50
TMEM55B	1.04557e-54	-0.209861	1.61175e-50
ARHGAP30	1.44381e-54	-0.290042	2.22564e-50
IL10RA	1.4997e-54	-0.330376	2.31178e-50
TAGLN2	1.73612e-54	0.355582	2.67624e-50
LEMD2	2.73725e-54	-0.148664	4.21947e-50
AL592284.1	3.46049e-54	0.190251	5.33435e-50
PITPNC1	4.97837e-54	-0.164795	7.67416e-50
CTU1	8.76312e-54	-0.0853859	1.35084e-49
SESN3	2.19436e-53	-0.367634	3.3826e-49
GCSAM	2.24541e-53	0.151675	3.4613e-49
C7orf43	2.66777e-53	-0.122557	4.11237e-49
HMGB2	3.25264e-53	0.265852	5.01395e-49
STX2	4.9644e-53	-0.119434	7.65262e-49
FNTA	6.74867e-53	-0.220301	1.04031e-48
PNPLA8	7.38133e-53	0.20895	1.13783e-48
MAPK14	7.71465e-53	-0.174907	1.18921e-48
RBM39	1.44507e-52	0.267776	2.22757e-48
RC3H1	1.45943e-52	-0.182348	2.24972e-48
FAF1	1.74246e-52	-0.138884	2.68601e-48
SMARCD2	2.08984e-52	-0.124672	3.22149e-48
MAPK1IP1L	2.61858e-52	0.288999	4.03654e-48
CUL3	2.63657e-52	-0.171146	4.06427e-48
HNRNPUL1	2.76684e-52	-0.28712	4.26508e-48
TMEM66	4.09245e-52	-0.448368	6.30851e-48
TRIB1	9.76316e-52	0.128734	1.50499e-47
RHBDF2	1.68723e-51	-0.157875	2.60086e-47
COBL	1.94502e-51	-0.102831	2.99824e-47
SELO	3.26652e-51	-0.148527	5.03535e-47
CAB39	3.69572e-51	-0.179622	5.69695e-47
CYSLTR1	4.14225e-51	-0.258311	6.38528e-47
SMURF1	5.55464e-51	-0.123473	8.56248e-47
KIF21B	5.81499e-51	-0.181373	8.96381e-47
CCND2	6.62197e-51	-0.283404	1.02078e-46
JMJD1C	8.05148e-51	0.24238	1.24114e-46
ZXDC	9.82233e-51	-0.126919	1.51411e-46
CCNT1	1.25604e-50	0.224053	1.93619e-46
RP11-51J9.5	2.00212e-50	0.277533	3.08627e-46
SPN	2.50622e-50	-0.276369	3.86334e-46
NSMF	2.90035e-50	-0.153752	4.47089e-46
TRIM24	3.01291e-50	-0.157067	4.6444e-46
PINK1	3.33075e-50	-0.104819	5.13436e-46
CTDSP2	4.04533e-50	-0.178322	6.23587e-46
ULBP2	6.2254e-50	0.0881638	9.59645e-46
DNAJC5	9.2512e-50	-0.122565	1.42607e-45
TC2N	9.52172e-50	-0.309605	1.46777e-45
C16orf80	1.55556e-49	0.167919	2.3979e-45
AKAP8L	2.15288e-49	-0.180645	3.31866e-45
MRFAP1L1	2.19628e-49	-0.2082	3.38556e-45
AGO2	2.51533e-49	-0.158563	3.87738e-45
IL2RG	2.82234e-49	0.301955	4.35063e-45
UBAC1	2.84605e-49	-0.12709	4.38719e-45
KIAA1109	2.91696e-49	-0.219209	4.49649e-45
TXNIP	3.09072e-49	0.422171	4.76435e-45
IRF2BP1	4.30389e-49	-0.0975756	6.63445e-45
WDR37	4.33789e-49	-0.240294	6.68686e-45
AZIN1	5.04786e-49	0.225353	7.78128e-45
KLHDC10	9.25441e-49	-0.101653	1.42657e-44
FBXW2	9.34702e-49	-0.179547	1.44084e-44
MX1	1.34971e-48	0.233273	2.08057e-44
UBE2Z	1.38819e-48	-0.157622	2.13989e-44
RBBP6	2.26321e-48	-0.236529	3.48874e-44
B3GALT6	2.32516e-48	-0.0766372	3.58424e-44
VPS4A	2.39298e-48	-0.191483	3.68878e-44
HIST1H2BD	2.66217e-48	0.085043	4.10373e-44
ASF1A	3.11909e-48	-0.212967	4.80807e-44
E2F4	4.92114e-48	-0.174256	7.58593e-44
ANKRD11	7.02151e-48	-0.181435	1.08237e-43
MAP2K4	7.02864e-48	-0.108688	1.08346e-43
GRAMD1A	8.58203e-48	-0.186889	1.32292e-43
SEMA4D	1.44231e-47	-0.255223	2.22332e-43
KRAS	1.70586e-47	-0.245702	2.62959e-43
REV3L	1.89845e-47	-0.172802	2.92647e-43
TOX	1.91144e-47	-0.267991	2.94649e-43
PMAIP1	2.02555e-47	0.138359	3.12239e-43
POM121	2.23475e-47	-0.171929	3.44487e-43
CLK1	3.63842e-47	0.2513	5.60862e-43
IFITM3	4.41164e-47	-0.348521	6.80054e-43
REEP3	7.72494e-47	-0.108834	1.1908e-42
NR1D2	8.92002e-47	-0.130069	1.37502e-42
KLF2	1.05198e-46	-0.378697	1.62163e-42
HRAS	1.16613e-46	-0.138369	1.79759e-42
ID2	1.86366e-46	0.293555	2.87283e-42
BCL11B	1.9921e-46	-0.243175	3.07082e-42
TAOK1	2.12943e-46	-0.18131	3.28252e-42
ZNF639	3.30079e-46	-0.11407	5.08818e-42
PDXP	4.06018e-46	-0.0579266	6.25877e-42
CEP57	4.24931e-46	-0.235915	6.55031e-42
CD5	4.51097e-46	-0.329698	6.95366e-42
ZCCHC3	5.2888e-46	-0.0798007	8.15269e-42
LUC7L3	5.53062e-46	-0.214149	8.52545e-42
MARK4	6.86194e-46	-0.101537	1.05777e-41
ELF1	7.29784e-46	0.257806	1.12496e-41
ARFGEF1	8.20011e-46	-0.168492	1.26405e-41
STRN	8.22732e-46	-0.120107	1.26824e-41
FAM89B	9.76048e-46	-0.141502	1.50458e-41
EGR2	1.21778e-45	0.0704458	1.87721e-41
IMPAD1	1.40805e-45	-0.12078	2.1705e-41
NAMPT	1.75767e-45	0.187358	2.70944e-41
STAT1	2.50693e-45	0.283722	3.86444e-41
EIF4A1	4.33208e-45	0.271275	6.6779e-41
IRF2BP2	4.71403e-45	0.199457	7.26668e-41
CCAR2	5.2459e-45	-0.187933	8.08656e-41
SH3GLB2	5.26424e-45	-0.118157	8.11482e-41
TRA2B	6.35378e-45	0.23237	9.79436e-41
UBN1	7.28104e-45	-0.165191	1.12237e-40
FAM117A	8.87319e-45	-0.143277	1.3678e-40
STK17A	9.53354e-45	0.281086	1.46959e-40
STYXL1	1.47456e-44	0.136667	2.27303e-40
PDCD1	1.88368e-44	-0.185812	2.90369e-40
TBC1D10B	2.11157e-44	-0.0955215	3.25499e-40
SYNRG	2.45639e-44	-0.202196	3.78653e-40
PGP	2.52563e-44	-0.11783	3.89325e-40
FXR2	5.33101e-44	-0.0859778	8.21775e-40
SQLE	5.35707e-44	0.195612	8.25793e-40
LYST	5.5297e-44	-0.180254	8.52403e-40
GIMAP5	7.04073e-44	-0.268583	1.08533e-39
CD28	7.81921e-44	-0.300001	1.20533e-39
UBE2S	9.94525e-44	-0.224093	1.53306e-39
PBX4	1.00053e-43	0.153182	1.54231e-39
RP11-22N19.2	1.02013e-43	0.0703278	1.57254e-39
ARL2BP	1.05375e-43	-0.199727	1.62436e-39
PPP1R2	1.27825e-43	0.289611	1.97042e-39
VIM-AS1	2.1426e-43	0.159385	3.30282e-39
C8orf82	2.40826e-43	-0.138849	3.71233e-39
AIDA	2.41028e-43	-0.196487	3.71545e-39
MMP24-AS1	2.43003e-43	-0.173787	3.7459e-39
HDGFRP2	2.43058e-43	-0.126266	3.74674e-39
PLIN2	3.93842e-43	0.203877	6.07108e-39
ZNF251	4.51658e-43	-0.0970737	6.96231e-39
PLK2	5.80778e-43	0.0903127	8.95269e-39
AHNAK	7.46398e-43	0.255599	1.15057e-38
HMCES	9.3211e-43	-0.185395	1.43685e-38
ATP5I	1.17662e-42	-0.2637	1.81376e-38
LBH	1.25186e-42	0.258322	1.92974e-38
ADD1	1.53844e-42	-0.185235	2.37151e-38
AC093323.3	1.92814e-42	-0.100614	2.97222e-38
MLF1	2.50489e-42	0.164402	3.86129e-38
IFNAR2	2.56561e-42	-0.21524	3.95488e-38
SCML4	3.13751e-42	0.222764	4.83647e-38
TMEM184B	3.99904e-42	-0.111002	6.16452e-38
MFSD5	4.24927e-42	-0.127546	6.55025e-38
CHN1	4.95424e-42	-0.255781	7.63696e-38
SRSF3	5.51201e-42	0.267894	8.49676e-38
KCMF1	7.55171e-42	-0.122826	1.1641e-37
SORL1	9.52178e-42	-0.242664	1.46778e-37
DGUOK	1.06189e-41	-0.259233	1.6369e-37
RP11-356I2.4	1.34674e-41	-0.137348	2.076e-37
BUD31	1.64048e-41	0.243494	2.52881e-37
CRK	1.77765e-41	-0.119278	2.74025e-37
LAMTOR4	1.87385e-41	0.227761	2.88855e-37
MT-ND3	1.88512e-41	-0.294758	2.90591e-37
LEPROTL1	1.89798e-41	-0.287061	2.92574e-37
OAS2	2.6007e-41	0.167206	4.00897e-37
KLF13	3.73024e-41	-0.158812	5.75017e-37
GNG2	4.69546e-41	0.230904	7.23805e-37
TIMP2	4.71444e-41	-0.13718	7.26731e-37
ZKSCAN1	5.96118e-41	-0.19822	9.18917e-37
MDFIC	7.48484e-41	-0.116344	1.15379e-36
KB-173C10.1	7.82941e-41	0.0987581	1.2069e-36
SUSD3	8.50238e-41	-0.24462	1.31064e-36
STK17B	9.04414e-41	0.237981	1.39415e-36
CD97	1.01093e-40	0.213166	1.55835e-36
GNB2	1.11243e-40	-0.310085	1.71481e-36
ERO1L	1.3548e-40	-0.123912	2.08843e-36
SNN	2.07699e-40	-0.0868205	3.20168e-36
TNRC18	2.33208e-40	-0.166417	3.59491e-36
SUSD4	2.70542e-40	0.145921	4.17041e-36
PDE4D	3.22827e-40	-0.209885	4.97638e-36
SLAMF1	3.33717e-40	-0.229153	5.14424e-36
ZNF10	3.72979e-40	0.164862	5.74947e-36
EIF2AK2	4.0645e-40	0.220049	6.26543e-36
SMARCD1	4.18e-40	-0.181002	6.44347e-36
NFKB1	4.19857e-40	-0.125752	6.47209e-36
NDUFC1	5.84706e-40	-0.233029	9.01325e-36
SELK	6.81709e-40	0.219385	1.05085e-35
USP46	7.86875e-40	-0.160626	1.21297e-35
RTF1	8.61278e-40	-0.211105	1.32766e-35
RPS2	9.07385e-40	-0.48156	1.39873e-35
ATG4D	1.03746e-39	-0.149276	1.59925e-35
CCDC167	1.04976e-39	0.266105	1.61821e-35
ZNF862	1.0972e-39	-0.113808	1.69133e-35
PRKRIP1	1.53503e-39	-0.165918	2.36625e-35
RRAGC	2.11409e-39	-0.116182	3.25887e-35
IL16	2.13014e-39	-0.275241	3.2836e-35
TMEM248	2.26936e-39	-0.189968	3.49821e-35
DIRC2	2.27774e-39	-0.0743136	3.51114e-35
C5orf24	2.93295e-39	-0.145165	4.52114e-35
TMEM41B	3.21134e-39	-0.137976	4.95029e-35
ST3GAL5	3.66129e-39	-0.0933852	5.64387e-35
BAZ1A	4.24417e-39	-0.243706	6.54238e-35
LRRC8A	4.73758e-39	-0.130726	7.30298e-35
MAML1	4.88899e-39	-0.109749	7.53638e-35
GCC2	6.60519e-39	-0.210239	1.01819e-34
UPF2	7.15007e-39	-0.22304	1.10218e-34
MTA1	7.19624e-39	-0.142732	1.1093e-34
DAXX	7.80316e-39	-0.188931	1.20286e-34
EI24	8.05908e-39	-0.118198	1.24231e-34
CCR10	9.41982e-39	0.289485	1.45207e-34
DYRK2	1.13275e-38	-0.116955	1.74613e-34
HSPE1	1.16415e-38	0.29113	1.79454e-34
PURA	1.22926e-38	-0.136018	1.8949e-34
SOCS3	1.38315e-38	0.217965	2.13213e-34
AIRE	1.51921e-38	0.283595	2.34186e-34
CD27	2.20075e-38	0.267919	3.39245e-34
TMEM168	2.23627e-38	-0.134377	3.44721e-34
PPP2CA	2.2953e-38	0.192218	3.5382e-34
CITED4	2.39261e-38	-0.0559873	3.68821e-34
SRSF4	3.09518e-38	-0.194058	4.77122e-34
SRSF5	3.09834e-38	0.211715	4.77609e-34
CRTC2	3.25861e-38	-0.155356	5.02315e-34
PHF1	3.33853e-38	-0.213374	5.14635e-34
GIMAP7	3.66188e-38	-0.253833	5.64479e-34
DOPEY2	3.91128e-38	-0.173693	6.02924e-34
WRNIP1	4.32302e-38	-0.093293	6.66393e-34
RP11-290D2.6	6.25536e-38	0.192592	9.64264e-34
DIAPH1	6.74024e-38	-0.200664	1.03901e-33
PAK2	6.75005e-38	-0.259149	1.04052e-33
HERC1	8.25409e-38	0.23167	1.27237e-33
SMC4	8.52997e-38	-0.257181	1.31489e-33
HIST1H2AE	9.57656e-38	0.0843454	1.47623e-33
SH2D3A	1.34105e-37	-0.180759	2.06724e-33
MXI1	1.77494e-37	-0.0924712	2.73607e-33
EHD4	1.92841e-37	0.188649	2.97264e-33
MX2	2.16981e-37	0.198538	3.34476e-33
ANKRD16	2.8048e-37	-0.0772315	4.3236e-33
CACYBP	3.26513e-37	0.199231	5.0332e-33
IL5RA	4.88486e-37	0.106346	7.53001e-33
LINC01003	5.49278e-37	-0.109966	8.46712e-33
GNL1	5.70107e-37	-0.184258	8.78819e-33
OXLD1	5.93562e-37	-0.168212	9.14976e-33
GATA3	6.09005e-37	0.2972	9.38781e-33
ANKRD13A	7.30967e-37	-0.183738	1.12679e-32
TRIM69	7.87054e-37	0.119315	1.21324e-32
OTUD1	1.06965e-36	-0.102198	1.64886e-32
PDE8B	1.14354e-36	-0.106678	1.76277e-32
SIAH2	1.22521e-36	-0.171071	1.88867e-32
CBFB	1.23708e-36	-0.140892	1.90696e-32
RRP36	1.24066e-36	-0.091484	1.91247e-32
MZT2A	1.33036e-36	-0.203031	2.05075e-32
ZNF865	1.56342e-36	-0.0804035	2.41001e-32
KDM1A	1.64267e-36	-0.10891	2.53218e-32
SLC30A7	1.88345e-36	-0.156372	2.90334e-32
FAM32A	2.20573e-36	-0.195634	3.40013e-32
CIZ1	2.29754e-36	-0.136401	3.54166e-32
ZNF706	2.5496e-36	-0.250366	3.93021e-32
CBX7	2.79174e-36	-0.104867	4.30347e-32
NPLOC4	3.46403e-36	-0.111029	5.3398e-32
RPL3	3.55344e-36	0.30536	5.47763e-32
U2AF1	3.67868e-36	-0.245141	5.67069e-32
HIATL1	3.94322e-36	-0.0744071	6.07848e-32
EPN1	4.371e-36	-0.168438	6.73789e-32
FBXL16	4.59382e-36	-0.132456	7.08137e-32
SETD5	5.33679e-36	-0.161345	8.22666e-32
FAM45A	5.78291e-36	-0.202578	8.91435e-32
MGAT4B	5.89528e-36	-0.120382	9.08758e-32
RASGRP1	6.09221e-36	-0.155611	9.39114e-32
DOCK10	6.19575e-36	0.141016	9.55075e-32
ACTB	6.47502e-36	0.304596	9.98124e-32
RASGEF1B	6.87459e-36	0.0567983	1.05972e-31
CEP350	6.95522e-36	-0.176837	1.07215e-31
PPP3CC	7.24534e-36	-0.196089	1.11687e-31
BCLAF1	8.80962e-36	0.212401	1.358e-31
C11orf68	1.05945e-35	-0.0637285	1.63314e-31
STRN3	1.07753e-35	-0.0964751	1.66102e-31
SLC25A42	1.09171e-35	-0.0914282	1.68287e-31
SBK1	1.46977e-35	-0.11873	2.26565e-31
PHPT1	1.70043e-35	0.177771	2.62121e-31
IL10RB	1.73786e-35	-0.111412	2.67891e-31
SUV420H1	1.77555e-35	-0.130041	2.73701e-31
TOB1	1.79988e-35	0.115292	2.77452e-31
DNM2	1.96281e-35	-0.172059	3.02566e-31
RPS3A	2.40927e-35	0.277453	3.71389e-31
GPX1	2.54869e-35	0.218087	3.9288e-31
SSBP4	2.9695e-35	-0.176709	4.57749e-31
PDS5A	3.18535e-35	-0.151823	4.91022e-31
BRD2	3.36043e-35	0.221276	5.1801e-31
USP11	3.47478e-35	-0.189076	5.35638e-31
FAM53C	3.48456e-35	0.135199	5.37145e-31
LPAR2	3.76181e-35	0.157992	5.79882e-31
GDPD5	4.92125e-35	-0.13647	7.58611e-31
PHACTR2	5.24993e-35	-0.183917	8.09277e-31
NHP2	5.29513e-35	0.198834	8.16244e-31
AKAP17A	5.34871e-35	-0.159422	8.24503e-31
FOXK1	5.41094e-35	-0.122341	8.34096e-31
GATAD2B	6.12799e-35	-0.171246	9.4463e-31
HM13	6.54821e-35	0.204783	1.00941e-30
SH3GL1	7.57672e-35	-0.143298	1.16795e-30
SLC25A29	8.71078e-35	-0.0627318	1.34277e-30
TLN1	9.72461e-35	-0.188632	1.49905e-30
SRM	1.44729e-34	-0.148924	2.231e-30
TPT1	1.60109e-34	0.259496	2.46808e-30
MT-ND5	1.65995e-34	-0.21769	2.55881e-30
NOL11	1.88779e-34	-0.200697	2.91002e-30
S1PR1	2.68829e-34	-0.206442	4.144e-30
HIPK2	3.13909e-34	-0.1523	4.8389e-30
NR2C2	3.56899e-34	-0.0962393	5.5016e-30
FBRSL1	3.65607e-34	-0.0758065	5.63583e-30
PDE7A	3.70086e-34	-0.133123	5.70487e-30
KDM2A	3.75604e-34	0.194387	5.78993e-30
PCSK7	4.04748e-34	-0.205791	6.23919e-30
GADD45B	4.14711e-34	0.259055	6.39278e-30
SMAD2	4.32296e-34	-0.147731	6.66385e-30
ABHD17C	5.21342e-34	-0.0901374	8.03648e-30
HNRNPC	6.45324e-34	0.227366	9.94767e-30
TNFRSF25	7.15145e-34	-0.194972	1.1024e-29
HN1	7.65203e-34	0.228892	1.17956e-29
BLOC1S4	8.10968e-34	-0.139301	1.25011e-29
UNC50	8.2018e-34	-0.103494	1.26431e-29
DDX42	8.74689e-34	-0.143989	1.34833e-29
IGF2R	9.23949e-34	-0.0959402	1.42427e-29
PLEKHF1	9.3031e-34	-0.125579	1.43407e-29
RPL4	9.75841e-34	0.303206	1.50426e-29
SLCO3A1	1.02707e-33	-0.11508	1.58322e-29
HNRNPAB	1.03195e-33	-0.161523	1.59075e-29
CDK9	1.14014e-33	-0.128303	1.75752e-29
STAG2	1.17254e-33	-0.168708	1.80748e-29
LETM2	1.49438e-33	0.090457	2.30359e-29
TRIM33	1.62037e-33	-0.137064	2.4978e-29
YRDC	1.678e-33	-0.0975304	2.58664e-29
CTD-2020K17.1	1.93673e-33	-0.135415	2.98547e-29
LBR	2.0225e-33	-0.186321	3.11769e-29
PPFIA1	2.56618e-33	-0.0943827	3.95577e-29
SRRT	2.82047e-33	0.307583	4.34775e-29
SMEK1	3.20302e-33	-0.161482	4.93746e-29
WBSCR16	3.58053e-33	-0.115822	5.51939e-29
NUCKS1	3.60589e-33	-0.221496	5.55847e-29
ZNF579	4.58228e-33	-0.0564152	7.06359e-29
SP110	4.80389e-33	0.196536	7.4052e-29
BCL3	5.12865e-33	-0.147082	7.90581e-29
IL2RB	5.25689e-33	-0.179226	8.1035e-29
IL4R	5.73735e-33	-0.203247	8.84412e-29
GLOD4	7.53954e-33	-0.176168	1.16222e-28
ANKLE2	7.7332e-33	-0.151325	1.19207e-28
IFI35	8.25571e-33	0.153267	1.27262e-28
PABPN1	9.61555e-33	-0.16113	1.48224e-28
CD46	9.9901e-33	-0.194686	1.53997e-28
RCOR1	1.0327e-32	-0.11714	1.59191e-28
SLC39A8	1.04122e-32	-0.113333	1.60503e-28
ADRBK1	1.09165e-32	-0.175695	1.68278e-28
DNAJC21	1.57369e-32	-0.101403	2.42584e-28
KPNA2	1.8323e-32	0.175239	2.82449e-28
RAC1	1.88761e-32	-0.225472	2.90975e-28
NDUFA13	2.02095e-32	0.173442	3.1153e-28
RPAIN	2.10287e-32	-0.182047	3.24157e-28
AC023490.1	2.20572e-32	0.0855843	3.40012e-28
MTERFD2	2.83487e-32	-0.172902	4.36995e-28
ATP2B1	3.13615e-32	0.193556	4.83437e-28
RPS8	3.4763e-32	0.263401	5.35871e-28
ARIH1	3.66623e-32	-0.155718	5.6515e-28
CAND1	4.12435e-32	0.185236	6.35768e-28
PAK3	4.41632e-32	-0.174651	6.80775e-28
SLC38A2	4.54852e-32	-0.195165	7.01154e-28
S1PR4	4.79582e-32	-0.10448	7.39276e-28
ACTG1	5.352e-32	0.301259	8.25011e-28
ZNF276	6.17582e-32	-0.103747	9.52003e-28
AHSA2	8.91986e-32	-0.12044	1.375e-27
STAT5A	8.94192e-32	-0.190131	1.3784e-27
CCDC69	1.04109e-31	-0.169437	1.60485e-27
ANKRD12	1.26676e-31	-0.201409	1.95272e-27
MAPK3	1.32468e-31	-0.136319	2.042e-27
ABCB10	1.3318e-31	-0.0809545	2.05297e-27
SLC7A5	1.53647e-31	0.128737	2.36847e-27
DCK	1.61599e-31	-0.112582	2.49105e-27
RANBP9	1.62642e-31	-0.0912884	2.50712e-27
SH3BP1	1.87211e-31	0.164823	2.88586e-27
C12orf49	1.92239e-31	-0.0763113	2.96337e-27
KDM3B	1.95227e-31	-0.113927	3.00943e-27
MT-ND6	2.47039e-31	-0.246131	3.80811e-27
NAGLU	3.09565e-31	-0.0684874	4.77194e-27
KCTD17	3.25963e-31	-0.108325	5.02471e-27
TMEM131	3.30405e-31	-0.113254	5.09319e-27
EIF4E3	3.50966e-31	-0.0920269	5.41014e-27
KIF5B	3.67954e-31	-0.206561	5.67201e-27
ZBTB22	4.93875e-31	-0.0640706	7.61309e-27
BOD1L1	4.99993e-31	-0.154286	7.70739e-27
DEK	5.20241e-31	-0.204541	8.01952e-27
GABARAP	5.78561e-31	-0.288375	8.91851e-27
CD9	6.36016e-31	0.215034	9.80418e-27
C14orf119	7.08465e-31	-0.13268	1.0921e-26
H2AFV	7.7096e-31	-0.24316	1.18843e-26
PPP1R3F	7.91582e-31	-0.0888337	1.22022e-26
DENND6A	8.49489e-31	-0.130909	1.30949e-26
MTCH1	8.72143e-31	-0.173833	1.34441e-26
AEBP2	1.20733e-30	-0.114168	1.86111e-26
MLEC	1.21803e-30	-0.134475	1.87759e-26
AMD1	1.22149e-30	0.155314	1.88293e-26
SFMBT2	1.38991e-30	-0.163312	2.14255e-26
MSL1	1.41489e-30	-0.103381	2.18105e-26
NDNL2	1.46111e-30	-0.127741	2.25231e-26
PHF20L1	1.64094e-30	-0.168855	2.52951e-26
CD48	1.84627e-30	0.231822	2.84602e-26
PBX2	1.93999e-30	-0.123338	2.9905e-26
RAD23B	1.96921e-30	-0.16198	3.03554e-26
RP6-99M1.2	2.18159e-30	0.0765912	3.36292e-26
CREM	2.47782e-30	-0.365072	3.81955e-26
TRAPPC10	2.48224e-30	-0.114998	3.82638e-26
BZW2	2.52746e-30	0.124744	3.89608e-26
PAIP1	2.91067e-30	-0.13289	4.4868e-26
SNRPA1	3.07398e-30	-0.176234	4.73854e-26
BPTF	3.12216e-30	-0.176878	4.81282e-26
ZBTB44	3.42271e-30	-0.109372	5.2761e-26
FBXO33	3.66159e-30	-0.112654	5.64434e-26
ATP8B2	3.71749e-30	-0.162765	5.7305e-26
FXYD5	3.80916e-30	-0.281488	5.87182e-26
GAS2L1	4.11347e-30	-0.0616142	6.34091e-26
MRPS18C	4.44809e-30	-0.115652	6.85673e-26
TRABD	4.5342e-30	-0.203099	6.98947e-26
TNKS2	5.13602e-30	-0.163071	7.91718e-26
NAT14	5.19299e-30	-0.0601916	8.00499e-26
PRKCQ-AS1	5.46004e-30	-0.196644	8.41664e-26
SMARCC1	5.47388e-30	-0.17638	8.43799e-26
ARID1B	5.91719e-30	-0.123884	9.12134e-26
HNRNPLL	6.53791e-30	-0.108492	1.00782e-25
PGM2L1	6.84419e-30	0.341407	1.05503e-25
BAZ2A	6.9029e-30	-0.162598	1.06408e-25
DYNLT1	6.96303e-30	-0.187494	1.07335e-25
TMEM30A	9.50318e-30	-0.142196	1.46492e-25
REL	1.06568e-29	0.226818	1.64274e-25
RBAK	1.15019e-29	-0.0756248	1.77302e-25
AP000688.8	1.58305e-29	0.145774	2.44027e-25
ATP11B	1.6259e-29	-0.138235	2.50633e-25
FAM134C	1.65507e-29	-0.138731	2.55129e-25
FUT8	1.7032e-29	0.168527	2.62549e-25
MYO9B	1.82847e-29	-0.133459	2.81858e-25
PANK3	1.8682e-29	-0.106767	2.87983e-25
MT-CO1	1.88276e-29	0.182889	2.90228e-25
RBM8A	2.11051e-29	0.187655	3.25336e-25
SNX3	2.21999e-29	-0.155328	3.42211e-25
CDC14A	2.30403e-29	0.195875	3.55166e-25
ERGIC1	2.31942e-29	-0.100306	3.57538e-25
OTUD5	2.57114e-29	-0.120703	3.96341e-25
EEF1B2	2.68484e-29	0.296954	4.13868e-25
LYL1	2.91881e-29	-0.0791496	4.49934e-25
ZFPM1	2.98792e-29	-0.047174	4.60588e-25
BTLA	3.46954e-29	0.126336	5.3483e-25
LRCH4	3.65856e-29	-0.163957	5.63967e-25
SFPQ	4.20786e-29	-0.212303	6.48641e-25
HMGN2	4.24757e-29	0.241041	6.54763e-25
NPTN	4.74722e-29	-0.0978606	7.31784e-25
CYP51A1	5.05033e-29	0.16722	7.78508e-25
TIGIT	5.16263e-29	-0.106727	7.95819e-25
PPDPF	5.64597e-29	0.214816	8.70327e-25
TUBB	6.23511e-29	-0.279828	9.61142e-25
HIST3H2A	6.35265e-29	0.163615	9.79261e-25
TMEM181	7.14896e-29	-0.105616	1.10201e-24
ZNF12	8.35415e-29	-0.0802992	1.28779e-24
DDX51	1.02026e-28	-0.0714398	1.57273e-24
IL2RA	1.23108e-28	0.145621	1.89772e-24
PITPNM1	1.23741e-28	-0.108233	1.90747e-24
FGD5-AS1	1.23744e-28	-0.131279	1.90751e-24
RMND5A	1.253e-28	-0.0900011	1.9315e-24
LARS	1.30684e-28	0.13582	2.0145e-24
ANKRD44	1.33658e-28	-0.195786	2.06034e-24
TRAPPC12	1.41147e-28	-0.0980669	2.17578e-24
KTN1	1.49173e-28	-0.18231	2.2995e-24
RNF130	1.51499e-28	-0.132697	2.33536e-24
FSCN1	1.53262e-28	0.127597	2.36254e-24
ZNF512B	1.61945e-28	-0.0879798	2.49637e-24
RSRC2	1.70762e-28	0.180396	2.6323e-24
GSK3A	1.88598e-28	-0.0849033	2.90724e-24
TAF11	2.28786e-28	-0.150274	3.52673e-24
ADAM19	2.49322e-28	0.0811666	3.84329e-24
PHF23	2.54565e-28	-0.0794724	3.92412e-24
PPP1R14B	2.79214e-28	-0.083277	4.30409e-24
HIST1H2BN	3.05131e-28	0.100842	4.7036e-24
RMND5B	4.2449e-28	-0.0958241	6.54352e-24
CBFA2T3	4.82533e-28	-0.0474472	7.43825e-24
SEMA4C	5.11007e-28	-0.110215	7.87718e-24
PFKL	5.21878e-28	0.247586	8.04475e-24
AKTIP	5.75795e-28	-0.12622	8.87589e-24
TRAPPC2P1	6.26817e-28	0.135155	9.66238e-24
SPG7	6.4753e-28	-0.124746	9.98167e-24
LPGAT1	7.11814e-28	-0.112674	1.09726e-23
TBL1XR1	7.82251e-28	-0.115685	1.20584e-23
BTAF1	7.99402e-28	0.138259	1.23228e-23
NSMAF	8.64949e-28	-0.138675	1.33332e-23
PPP1R3E	9.92677e-28	-0.0785732	1.53021e-23
RAB7L1	1.05259e-27	-0.181715	1.62256e-23
DLG1	1.06561e-27	-0.0984528	1.64264e-23
BAX	1.0916e-27	-0.214597	1.6827e-23
PBRM1	1.16045e-27	-0.145281	1.78883e-23
MAP4K3	1.20971e-27	-0.068947	1.86477e-23
RASSF2	1.37467e-27	-0.119143	2.11906e-23
LLGL2	1.52107e-27	-0.0972271	2.34473e-23
SAP30L	1.56889e-27	-0.0560459	2.41844e-23
TMUB1	1.60576e-27	-0.235786	2.47528e-23
PLEKHA3	1.8747e-27	-0.083589	2.88985e-23
BHLHE40	2.00396e-27	0.120038	3.08911e-23
RARG	2.02185e-27	-0.106041	3.11668e-23
ZNF746	2.12857e-27	-0.090379	3.28119e-23
EEF1A1	2.14311e-27	0.237163	3.30361e-23
H2AFX	2.20309e-27	0.128773	3.39607e-23
AP3D1	2.42154e-27	-0.12626	3.7328e-23
HIATL2	2.47231e-27	-0.084186	3.81107e-23
ITGA5	2.75695e-27	-0.114774	4.24984e-23
RPL8	2.95422e-27	0.243991	4.55394e-23
HIST1H1D	3.46799e-27	0.112587	5.3459e-23
NFKBIZ	3.47737e-27	0.158798	5.36037e-23
OASL	3.54042e-27	0.0690453	5.45756e-23
OAS3	3.65458e-27	0.0839193	5.63354e-23
CYB561D1	3.878e-27	-0.0816804	5.97793e-23
ANXA6	3.90503e-27	0.237673	6.01961e-23
ZNF655	4.43878e-27	-0.1524	6.84238e-23
CCAR1	4.54376e-27	-0.176123	7.00421e-23
ANKZF1	4.67846e-27	-0.141686	7.21185e-23
SYS1	5.08324e-27	0.0876006	7.83581e-23
SIK3	5.58632e-27	-0.0940718	8.61132e-23
FKBP8	6.11058e-27	-0.216576	9.41947e-23
RBM14	6.19432e-27	0.0751673	9.54855e-23
CORO1B	6.97199e-27	0.241577	1.07473e-22
TESPA1	8.7444e-27	-0.197854	1.34795e-22
TWISTNB	9.50028e-27	0.112243	1.46447e-22
EXOSC5	9.83839e-27	0.0964405	1.51659e-22
CD40LG	9.84054e-27	0.295797	1.51692e-22
ERGIC2	1.10277e-26	-0.141327	1.69991e-22
BATF	1.13694e-26	0.216101	1.75259e-22
GRK6	1.26484e-26	-0.205534	1.94974e-22
HIST2H2BE	1.27829e-26	0.0595804	1.97048e-22
PDIA4	1.57126e-26	0.165067	2.42209e-22
ARHGEF2	1.65597e-26	-0.108689	2.55268e-22
ABCC1	1.69795e-26	-0.112781	2.61739e-22
DDT	1.72885e-26	0.17787	2.66503e-22
RP11-307C12.12	1.93151e-26	-0.0442255	2.97742e-22
RDH14	2.06024e-26	-0.113842	3.17586e-22
GOLGA8B	2.09743e-26	-0.0976191	3.23319e-22
ENDOG	2.1344e-26	-0.0575922	3.29018e-22
CD47	2.21625e-26	-0.175717	3.41634e-22
LENG8	2.28593e-26	-0.151802	3.52376e-22
CCDC59	2.32526e-26	0.149587	3.58438e-22
RAB32	2.40641e-26	-0.0664443	3.70948e-22
FAM76B	2.43337e-26	-0.13929	3.75104e-22
PHACTR4	2.63383e-26	-0.13178	4.06005e-22
PTGES3	2.86908e-26	0.183258	4.42269e-22
VCL	3.00215e-26	0.147993	4.62781e-22
UBE2F	3.34831e-26	0.0782114	5.16143e-22
RPS5	3.52841e-26	0.27376	5.43905e-22
CDC42	3.56056e-26	0.187636	5.48861e-22
DEXI	4.08507e-26	-0.0727149	6.29713e-22
RP11-25K19.1	4.09821e-26	-0.215385	6.3174e-22
NRROS	4.18841e-26	-0.155787	6.45643e-22
SAMD3	4.34247e-26	-0.169673	6.69392e-22
S100A10	4.9404e-26	0.24561	7.61562e-22
NKTR	5.38954e-26	-0.19855	8.30798e-22
RCSD1	5.41657e-26	0.164389	8.34965e-22
RNF44	5.51328e-26	-0.151681	8.49872e-22
TMCC1	5.57782e-26	-0.0764739	8.59822e-22
RBPJ	5.62967e-26	-0.127863	8.67814e-22
EPC1	5.92186e-26	0.181374	9.12855e-22
RP11-660L16.2	6.64043e-26	-0.182795	1.02362e-21
CTLA4	6.68928e-26	0.219722	1.03115e-21
COPB1	8.42328e-26	-0.139132	1.29845e-21
VHL	8.43851e-26	-0.134656	1.3008e-21
IL17RA	8.827e-26	-0.169177	1.36068e-21
MAPK11	9.00254e-26	-0.114755	1.38774e-21
RRS1	9.1196e-26	0.0875484	1.40579e-21
CBX3	9.34942e-26	-0.199268	1.44121e-21
RILPL2	9.50377e-26	-0.229007	1.46501e-21
SRSF11	1.00911e-25	-0.173004	1.55555e-21
RELB	1.09608e-25	0.115128	1.6896e-21
UBL4A	1.10168e-25	-0.0928311	1.69825e-21
PRR13	1.20263e-25	0.112626	1.85386e-21
TNIP2	1.24674e-25	-0.11569	1.92185e-21
RSPRY1	1.48909e-25	-0.111234	2.29543e-21
ATP6V1C1	1.4974e-25	-0.0940621	2.30824e-21
PLEKHO1	1.55231e-25	-0.102583	2.39289e-21
SMARCE1	1.57027e-25	-0.161763	2.42058e-21
CPT1A	1.73348e-25	0.133117	2.67216e-21
ENTPD4	1.74193e-25	-0.125272	2.68518e-21
IFT80	1.74635e-25	-0.081829	2.692e-21
FAM105B	2.25658e-25	-0.067693	3.47852e-21
NPAT	2.37445e-25	-0.147999	3.66022e-21
GTF2IRD1	2.59381e-25	-0.0481723	3.99836e-21
PRKD2	2.6245e-25	-0.123478	4.04567e-21
SLC25A46	2.73028e-25	-0.121313	4.20873e-21
WWP1	2.75015e-25	-0.145046	4.23935e-21
TMEM2	2.83189e-25	0.19537	4.36535e-21
RBX1	2.87832e-25	-0.200297	4.43692e-21
SLC16A1	2.8915e-25	0.105812	4.45724e-21
PPP2R2D	3.07218e-25	-0.0840924	4.73576e-21
FRAT2	3.41267e-25	-0.0450084	5.26063e-21
UBR3	3.69267e-25	-0.0866848	5.69226e-21
CLK2	3.83342e-25	-0.0882736	5.90922e-21
JUND	3.84543e-25	0.214352	5.92774e-21
MGLL	3.89247e-25	-0.0839227	6.00024e-21
RNF166	4.253e-25	-0.137163	6.556e-21
ZFP90	4.99237e-25	-0.113246	7.69574e-21
CAPNS1	5.23235e-25	-0.138268	8.06566e-21
C19orf12	5.55065e-25	-0.0870583	8.55632e-21
TMC8	6.00918e-25	-0.201404	9.26315e-21
PYCR2	6.07859e-25	0.0944627	9.37015e-21
AHCYL1	6.42912e-25	-0.0887268	9.91049e-21
METTL12	7.25521e-25	0.103646	1.11839e-20
DDX3Y	8.35739e-25	0.167059	1.28829e-20
TCEA3	8.36189e-25	0.183391	1.28899e-20
AMFR	8.71494e-25	-0.0660257	1.34341e-20
WNK1	8.78028e-25	-0.14734	1.35348e-20
TRIP12	8.92112e-25	-0.114292	1.37519e-20
NME1	9.11477e-25	0.0836741	1.40504e-20
ARRDC2	1.00842e-24	-0.0652914	1.55448e-20
SKAP1	1.10236e-24	0.190636	1.69928e-20
NDEL1	1.11107e-24	0.125439	1.71271e-20
ITGB2-AS1	1.14661e-24	0.155886	1.76749e-20
ZNF3	1.26493e-24	-0.11462	1.94989e-20
RUVBL1	1.36785e-24	-0.142395	2.10854e-20
SEL1L	1.42809e-24	-0.111782	2.2014e-20
TMEM127	1.47523e-24	-0.0780199	2.27407e-20
THEM6	1.67751e-24	0.112744	2.58588e-20
MAP2K7	1.90447e-24	-0.126765	2.93574e-20
TNFRSF1A	1.92308e-24	-0.0925452	2.96443e-20
IRF2BPL	1.95032e-24	-0.0907957	3.00641e-20
ACTR3	2.02016e-24	0.201337	3.11408e-20
CLEC2D	2.03281e-24	-0.158524	3.13357e-20
TECPR1	2.50438e-24	-0.166678	3.8605e-20
TMEM57	2.68344e-24	-0.124299	4.13653e-20
TRMT112	2.72999e-24	0.218913	4.20828e-20
AC002117.1	2.88098e-24	-0.0786285	4.44103e-20
UBE2O	2.97555e-24	-0.0822452	4.58682e-20
TMED4	3.01116e-24	-0.162993	4.6417e-20
USF1	3.07416e-24	-0.108565	4.73882e-20
DYNC1LI2	3.17094e-24	-0.121086	4.88801e-20
UBBP4	3.18565e-24	0.0576269	4.91068e-20
XKR8	3.34121e-24	-0.0730013	5.15047e-20
FAM69A	3.40197e-24	-0.0531161	5.24414e-20
PTPRJ	3.43374e-24	-0.053162	5.29311e-20
FNBP1	3.53577e-24	-0.17891	5.45039e-20
ARF6	3.62179e-24	-0.168612	5.58299e-20
ARL6IP4	3.94638e-24	-0.188907	6.08334e-20
RHOG	4.39029e-24	-0.231564	6.76762e-20
HDAC3	4.44233e-24	-0.126641	6.84784e-20
TMBIM1	4.51814e-24	-0.204928	6.96471e-20
CDK13	4.51961e-24	-0.120123	6.96698e-20
ZFAND2B	5.25707e-24	-0.147249	8.10377e-20
INO80B	6.12529e-24	-0.0741559	9.44213e-20
C1orf115	6.63572e-24	-0.071116	1.0229e-19
ZHX2	6.67121e-24	-0.0736825	1.02837e-19
C11orf31	9.13257e-24	0.206951	1.40779e-19
MAFG	9.72915e-24	-0.0592108	1.49975e-19
BTBD7	9.90981e-24	-0.0791917	1.5276e-19
RPS13	1.00127e-23	0.219944	1.54347e-19
XBP1	1.02457e-23	0.145053	1.57937e-19
C9orf69	1.11937e-23	-0.054401	1.7255e-19
PPP1R18	1.1516e-23	-0.188658	1.77519e-19
POLR2L	1.18323e-23	0.157738	1.82395e-19
MAP3K11	1.21541e-23	-0.103795	1.87355e-19
ZMIZ2	1.26214e-23	-0.115424	1.94559e-19
PKN1	1.2824e-23	-0.17428	1.97682e-19
STK40	1.41299e-23	-0.0853084	2.17812e-19
AKAP10	1.48447e-23	-0.0954793	2.28832e-19
WIBG	1.57071e-23	-0.164994	2.42126e-19
TOP2B	1.57215e-23	-0.0996991	2.42347e-19
ZNF302	1.72413e-23	-0.125048	2.65774e-19
NCR3	1.79546e-23	0.142811	2.7677e-19
TRNT1	1.80202e-23	0.121313	2.77781e-19
SRP19	2.00169e-23	0.102745	3.0856e-19
KIR3DL2	2.0571e-23	0.178722	3.17102e-19
DYNC1H1	2.27425e-23	-0.157315	3.50576e-19
RPL18A	2.32998e-23	0.224124	3.59166e-19
COMMD7	2.36043e-23	-0.13149	3.6386e-19
RBM7	2.42325e-23	0.0763598	3.73544e-19
RPS6	2.46582e-23	0.243414	3.80106e-19
SSU72	2.48607e-23	-0.187112	3.83227e-19
RORB	2.6017e-23	-0.159032	4.01052e-19
CAPN10	2.8695e-23	-0.0632416	4.42334e-19
ZMYM2	2.88695e-23	-0.142867	4.45024e-19
HSPA2	2.93948e-23	0.0511421	4.53121e-19
CASC7	3.40375e-23	-0.0970145	5.24688e-19
RRP1B	3.41165e-23	-0.135674	5.25906e-19
GTF3C2	3.59347e-23	-0.0976777	5.53934e-19
NLRP1	3.63267e-23	-0.157557	5.59977e-19
RPS15A	3.80236e-23	0.221387	5.86133e-19
FKBP4	4.1734e-23	0.0939471	6.4333e-19
IL9R	4.41919e-23	-0.114968	6.81217e-19
PPIB	4.52447e-23	0.197605	6.97447e-19
PDE1B	5.63054e-23	-0.0759502	8.67948e-19
SFT2D3	6.16709e-23	-0.0558854	9.50657e-19
FAM195B	6.38614e-23	0.115118	9.84423e-19
OGDH	7.16387e-23	-0.177406	1.10431e-18
AHCYL2	7.27501e-23	-0.0813321	1.12144e-18
SCAMP2	7.41223e-23	-0.157832	1.1426e-18
MBTD1	8.79584e-23	-0.0730011	1.35588e-18
RPL10	9.40869e-23	0.2066	1.45035e-18
KDM7A	9.98033e-23	-0.109703	1.53847e-18
SDCBP	1.03228e-22	0.164942	1.59127e-18
ALKBH4	1.1799e-22	-0.079777	1.81882e-18
ZNF652	1.2652e-22	-0.0858279	1.9503e-18
TAPBP	1.33383e-22	0.155895	2.0561e-18
PI4KA	1.3648e-22	-0.119891	2.10384e-18
ZNF362	1.49416e-22	-0.105856	2.30325e-18
RBL2	1.52255e-22	-0.172193	2.347e-18
SRPR	1.56242e-22	-0.165246	2.40848e-18
DUS1L	1.8405e-22	-0.095363	2.83713e-18
ZMYND19	1.99467e-22	-0.0410019	3.07478e-18
UBE2M	1.99491e-22	-0.0693154	3.07516e-18
FUBP3	2.09447e-22	-0.0764356	3.22863e-18
MRPL24	2.40125e-22	0.10625	3.70152e-18
KRT73	2.58878e-22	-0.056418	3.9906e-18
RAP2B	2.61753e-22	-0.0907879	4.03492e-18
BLOC1S1	2.7309e-22	0.148988	4.20969e-18
GKAP1	3.07396e-22	-0.0659567	4.7385e-18
FAM134B	3.13899e-22	-0.0736547	4.83875e-18
UQCR11.1	3.32578e-22	-0.23549	5.12669e-18
DVL3	3.6897e-22	-0.0609423	5.68767e-18
RPS16	3.85512e-22	0.225179	5.94266e-18
PEX11B	3.90982e-22	-0.0877529	6.02698e-18
PHYKPL	3.91717e-22	-0.148659	6.03831e-18
AKT3	3.91781e-22	-0.100759	6.03931e-18
ACER3	4.2756e-22	-0.0719046	6.59084e-18
ATG2A	4.40718e-22	0.224316	6.79366e-18
GNG10	4.52206e-22	-0.0961492	6.97076e-18
PPP6R1	4.68341e-22	-0.118899	7.21947e-18
TFDP1	4.8258e-22	-0.0894822	7.43897e-18
TCF25	4.91746e-22	-0.157064	7.58027e-18
RPL9	5.08369e-22	0.221848	7.83651e-18
NBEAL2	5.17253e-22	-0.114028	7.97346e-18
HEXDC	5.19105e-22	-0.0867142	8.002e-18
NECAP2	5.25177e-22	-0.177358	8.09561e-18
MINOS1	5.26888e-22	0.120289	8.12197e-18
UBE2J2	5.89469e-22	-0.114556	9.08667e-18
HSPA9	7.0049e-22	0.160224	1.07981e-17
RAMP2	7.20711e-22	0.132602	1.11098e-17
ZNF688	7.23838e-22	-0.0769851	1.1158e-17
SCAF1	7.28106e-22	-0.0805523	1.12238e-17
FRAT1	7.28617e-22	-0.0444409	1.12316e-17
GPATCH11	7.46958e-22	-0.0757901	1.15144e-17
PIM1	7.5148e-22	0.203886	1.15841e-17
MOSPD3	8.14579e-22	-0.125807	1.25567e-17
SDHD	8.28058e-22	0.122979	1.27645e-17
HIST1H3H	8.39385e-22	0.0567753	1.29391e-17
PRKAR1A	8.54704e-22	-0.164082	1.31753e-17
CTA-29F11.1	8.6434e-22	0.111332	1.33238e-17
SRPRB	8.86084e-22	0.0747287	1.3659e-17
MTHFD2	9.09012e-22	0.133475	1.40124e-17
PSME2	9.46909e-22	0.177435	1.45966e-17
DAD1	9.67478e-22	0.17227	1.49137e-17
WTAP	1.01346e-21	-0.144039	1.56226e-17
ZNF146	1.11863e-21	-0.114125	1.72438e-17
TIMM10B	1.14963e-21	0.0759007	1.77215e-17
POLD2	1.16391e-21	0.110872	1.79417e-17
PTMA	1.17828e-21	0.173662	1.81632e-17
CAPN7	1.21233e-21	-0.107009	1.86881e-17
MKRN1	1.31467e-21	-0.135195	2.02656e-17
LRRC70	1.46617e-21	0.0290895	2.2601e-17
ARRB2	1.49701e-21	-0.191491	2.30764e-17
RASGRP2	1.54215e-21	-0.172868	2.37723e-17
ICOS	1.56647e-21	0.0923282	2.41472e-17
GTF3C1	1.61141e-21	-0.139854	2.48398e-17
NLRP3	1.7208e-21	0.0399241	2.65262e-17
CHD3	1.86598e-21	-0.169689	2.8764e-17
ACOT9	1.89125e-21	-0.11228	2.91536e-17
TACC1	2.03323e-21	-0.121569	3.13422e-17
CTD-3184A7.4	2.05232e-21	-0.119168	3.16365e-17
SBF1	2.11468e-21	-0.107357	3.25978e-17
SLC39A4	2.11928e-21	0.118747	3.26687e-17
GOLPH3	2.54298e-21	-0.143192	3.92e-17
AGFG2	2.58973e-21	-0.0760672	3.99207e-17
NDRG1	2.81307e-21	0.127955	4.33635e-17
KLF10	3.47146e-21	0.0848269	5.35125e-17
RBBP9	3.48385e-21	-0.0598831	5.37035e-17
CTD-2521M24.9	3.83774e-21	0.0743962	5.91587e-17
MRPL34	3.94987e-21	-0.123047	6.08872e-17
BCL9L	4.04789e-21	-0.111452	6.23981e-17
KIF2A	4.20061e-21	-0.141117	6.47524e-17
LMBR1L	4.25012e-21	-0.131949	6.55155e-17
ATPAF1	4.3761e-21	-0.0858087	6.74576e-17
RLTPR	4.74075e-21	-0.0839409	7.30787e-17
PRKRIR	5.31347e-21	-0.0696693	8.19071e-17
RSL24D1	5.43221e-21	0.16394	8.37376e-17
C16orf72	5.46341e-21	-0.0779868	8.42185e-17
ATP2A3	6.08265e-21	-0.138131	9.37641e-17
COPB2	6.10894e-21	-0.106981	9.41694e-17
MRPS18B	6.19382e-21	-0.137362	9.54777e-17
C5orf51	6.31381e-21	-0.0856124	9.73274e-17
FLVCR1	6.32587e-21	-0.0597862	9.75133e-17
MAU2	6.6268e-21	-0.109908	1.02152e-16
PRPF40A	7.40152e-21	-0.138476	1.14094e-16
ALOX5AP	7.44983e-21	0.137193	1.14839e-16
TMEM9B	7.70295e-21	-0.106287	1.18741e-16
SH3KBP1	7.80479e-21	0.162804	1.20311e-16
PPP4C	7.83569e-21	-0.176235	1.20787e-16
C12orf44	7.88029e-21	0.0823242	1.21475e-16
FBRS	8.18288e-21	-0.110658	1.26139e-16
HIST1H2BJ	8.30652e-21	0.0646103	1.28045e-16
VPS39	9.03238e-21	-0.103229	1.39234e-16
GPR65	9.44041e-21	0.0580246	1.45524e-16
PFKP	9.56019e-21	0.154859	1.4737e-16
IRAK1	9.7868e-21	-0.0820879	1.50864e-16
S100A11	1.02423e-20	0.284986	1.57884e-16
SECISBP2	1.03645e-20	-0.145626	1.59769e-16
PHTF2	1.11855e-20	-0.186564	1.72424e-16
CRLF3	1.12591e-20	-0.112725	1.73559e-16
CNOT6L	1.14196e-20	-0.135756	1.76034e-16
PREPL	1.17775e-20	0.0756633	1.8155e-16
PBXIP1	1.25603e-20	-0.174763	1.93616e-16
C1orf86	1.44824e-20	-0.142006	2.23246e-16
USP18	1.45442e-20	0.0610406	2.24198e-16
PDCD10	1.55703e-20	-0.133759	2.40016e-16
CNPY4	1.58893e-20	-0.107822	2.44933e-16
KLF9	1.61092e-20	0.135508	2.48324e-16
POLR2A	1.62047e-20	0.144904	2.49796e-16
CCDC71L	1.62112e-20	-0.0527871	2.49896e-16
BRD9	1.64685e-20	-0.116121	2.53861e-16
MCMBP	1.64745e-20	-0.0919678	2.53955e-16
MIR29A	1.78734e-20	0.0751026	2.75518e-16
DIP2A	1.87196e-20	-0.0971419	2.88562e-16
TBP	2.03164e-20	-0.0909689	3.13177e-16
KPNA4	2.18457e-20	-0.113234	3.36752e-16
RP11-138A9.1	2.18965e-20	0.0655028	3.37535e-16
SAT2	2.31023e-20	-0.13438	3.56122e-16
IST1	2.37511e-20	-0.121234	3.66123e-16
NUDT3	2.41851e-20	-0.103564	3.72813e-16
NDUFB10	2.46055e-20	-0.16872	3.79294e-16
MEN1	2.48011e-20	-0.0768526	3.82309e-16
NDUFC2	2.49607e-20	0.105146	3.8477e-16
ARL2	2.54225e-20	0.071499	3.91888e-16
EHBP1L1	2.55184e-20	-0.0916987	3.93366e-16
PXN	2.5586e-20	-0.151475	3.94408e-16
ESRRA	2.59434e-20	-0.053458	3.99917e-16
NDUFB1	2.67726e-20	-0.164963	4.12699e-16
NMI	2.68759e-20	0.129337	4.14292e-16
MIB1	2.77607e-20	-0.0852846	4.27931e-16
RORA	2.86684e-20	-0.179278	4.41923e-16
VEZF1	2.89713e-20	-0.107209	4.46593e-16
COX6A1	2.93398e-20	0.182638	4.52273e-16
RASAL3	3.01238e-20	-0.110033	4.64358e-16
ITK	3.02063e-20	0.168529	4.6563e-16
POM121C	3.27121e-20	-0.108695	5.04257e-16
JMJD8	3.69382e-20	-0.0705165	5.69403e-16
INPP4B	4.0408e-20	0.143363	6.2289e-16
SLC35D2	4.07815e-20	-0.0584917	6.28648e-16
MIR142	4.16611e-20	-0.0885803	6.42205e-16
ANKRD55	4.45742e-20	0.14986	6.87111e-16
STRN4	4.69124e-20	-0.0733014	7.23154e-16
PDXDC1	4.8516e-20	-0.0991291	7.47874e-16
PIM3	4.86081e-20	-0.156607	7.49293e-16
MAPRE2	4.95648e-20	0.138229	7.64041e-16
HNRNPU	5.04633e-20	0.179264	7.77892e-16
ELAVL1	5.08885e-20	-0.132631	7.84447e-16
ACSF3	5.19029e-20	-0.0996293	8.00083e-16
HSPB1	5.258e-20	0.127294	8.10521e-16
MCM6	6.26853e-20	-0.125472	9.66294e-16
SLC36A4	7.48858e-20	-0.0815528	1.15436e-15
MCM7	8.24282e-20	-0.114946	1.27063e-15
ZNF821	8.45675e-20	-0.0938476	1.30361e-15
YWHAZ	8.76084e-20	0.144211	1.35048e-15
TRAT1	9.00446e-20	-0.193007	1.38804e-15
LRP10	9.05184e-20	-0.186289	1.39534e-15
TET3	9.29181e-20	-0.0728666	1.43233e-15
MAF1	1.0493e-19	-0.162278	1.6175e-15
UCP2	1.10529e-19	0.220429	1.70381e-15
POMT1	1.11405e-19	-0.0897731	1.71731e-15
CD44	1.12935e-19	0.167335	1.74089e-15
NDUFAF3	1.16411e-19	0.152848	1.79448e-15
TMEM165	1.19794e-19	-0.103025	1.84663e-15
C21orf59	1.23691e-19	0.0727522	1.90669e-15
STMN3	1.26311e-19	-0.202641	1.94708e-15
IFITM2	1.29195e-19	0.182649	1.99155e-15
PPP4R2	1.311e-19	-0.131525	2.02091e-15
RNF5	1.33468e-19	-0.144688	2.0574e-15
CCDC84	1.34654e-19	-0.111653	2.07569e-15
PDXK	1.37832e-19	-0.059434	2.12467e-15
MXRA7	1.65705e-19	-0.0417889	2.55434e-15
XRCC5	1.70172e-19	-0.161202	2.6232e-15
ETV3	1.74322e-19	0.0616605	2.68717e-15
MRPL20	1.75592e-19	-0.14548	2.70674e-15
DCXR	1.81835e-19	-0.293284	2.80298e-15
MIDN	1.8405e-19	-0.138054	2.83713e-15
FBXW5	1.85492e-19	-0.139971	2.85936e-15
COPS6	1.88928e-19	0.148311	2.91233e-15
RBM26	1.95867e-19	-0.0714333	3.0193e-15
DUSP16	1.97529e-19	-0.0562987	3.0449e-15
CHMP5	2.21382e-19	0.120471	3.4126e-15
QRICH1	2.43307e-19	-0.124103	3.75057e-15
SLC39A7	2.49138e-19	-0.1052	3.84047e-15
RPL10A	2.58692e-19	0.201895	3.98774e-15
GATSL2	2.59851e-19	-0.0345674	4.0056e-15
KHK	2.87017e-19	0.0410775	4.42437e-15
PHLDA1	2.97277e-19	0.0393077	4.58252e-15
CWF19L2	3.07904e-19	-0.0924467	4.74634e-15
SNX27	3.30141e-19	-0.0763764	5.08912e-15
RFWD2	3.5763e-19	-0.0938569	5.51286e-15
DCAF5	3.70919e-19	-0.100446	5.71771e-15
SLC16A3	3.74591e-19	-0.0879886	5.77432e-15
CLIP4	3.7705e-19	-0.0825822	5.81222e-15
SKA2	3.78806e-19	-0.113734	5.8393e-15
TNFAIP8	3.80409e-19	-0.172158	5.864e-15
SLC10A3	3.99492e-19	-0.0784396	6.15817e-15
FRMD4B	4.19886e-19	0.126453	6.47254e-15
ACYP1	4.24497e-19	0.075888	6.54362e-15
PGRMC2	4.27771e-19	-0.0824574	6.59408e-15
SMARCB1	4.38889e-19	-0.12696	6.76547e-15
RPL36A	4.39916e-19	0.212938	6.78131e-15
BRD4	4.41938e-19	-0.144457	6.81247e-15
SKP1	4.71723e-19	0.174729	7.2716e-15
SP100	4.87723e-19	0.166872	7.51826e-15
SH3BP5	4.90597e-19	0.180803	7.56255e-15
CHCHD2	4.96586e-19	0.16801	7.65488e-15
USP51	4.99845e-19	-0.0491211	7.70511e-15
CD99	5.20517e-19	0.170885	8.02378e-15
ERP29	5.30068e-19	0.162689	8.17099e-15
SACM1L	5.44659e-19	-0.0856979	8.39592e-15
MAP4K1	5.45457e-19	0.126836	8.40822e-15
AL109767.1	5.62184e-19	0.0322311	8.66606e-15
FAM65B	5.74085e-19	-0.150573	8.84952e-15
RPLP2	5.89663e-19	0.192947	9.08965e-15
PRKACA	6.00918e-19	-0.0597235	9.26314e-15
HIST1H3A	6.32732e-19	0.0449814	9.75357e-15
MCFD2	6.34291e-19	-0.0883163	9.7776e-15
KLHL28	7.75815e-19	0.108785	1.19592e-14
SIT1	7.93412e-19	-0.164056	1.22304e-14
RPLP0	8.01089e-19	0.219734	1.23488e-14
OGFR	8.0501e-19	-0.105896	1.24092e-14
HPS3	8.4328e-19	-0.0621027	1.29992e-14
SOD1	8.51756e-19	0.17554	1.31298e-14
CDK2AP2	8.59797e-19	0.170998	1.32538e-14
ANKRD26	8.61309e-19	-0.0717004	1.32771e-14
UBR7	8.67293e-19	-0.0839221	1.33693e-14
PFDN2	8.77948e-19	0.161105	1.35336e-14
AVL9	9.44295e-19	-0.109661	1.45563e-14
METTL17	9.9478e-19	-0.103886	1.53345e-14
PGAM5	1.00431e-18	-0.0420296	1.54814e-14
BOD1	1.01681e-18	-0.0693834	1.56741e-14
RNASEK	1.01907e-18	-0.108151	1.5709e-14
KIAA2018	1.03457e-18	-0.0794376	1.59479e-14
LGALS12	1.06293e-18	-0.0294054	1.63851e-14
CHORDC1	1.18974e-18	0.105635	1.83399e-14
CTC-250I14.6	1.24189e-18	0.0436986	1.91438e-14
PKP2	1.27762e-18	0.0925856	1.96946e-14
SRGN	1.29105e-18	0.0660743	1.99015e-14
PYGO2	1.36834e-18	-0.0882659	2.1093e-14
NRBP2	1.37962e-18	-0.0554275	2.12668e-14
POLR3F	1.40776e-18	-0.0605849	2.17007e-14
RP11-66N11.8	1.41233e-18	-0.0881104	2.17711e-14
SON	1.50988e-18	-0.154426	2.32747e-14
RP9	1.56537e-18	-0.110061	2.41302e-14
AMIGO1	1.56614e-18	-0.0554721	2.4142e-14
SC5D	1.56661e-18	-0.121729	2.41492e-14
CECR1	1.57361e-18	0.121503	2.42571e-14
GLIPR1	1.58388e-18	0.0416108	2.44155e-14
BCL10	1.68326e-18	0.0974032	2.59475e-14
ZNF444	1.69199e-18	-0.0922754	2.6082e-14
GLTPD1	1.82189e-18	-0.0770227	2.80845e-14
RPS3	1.83614e-18	0.201975	2.83042e-14
FAM71B	1.98021e-18	0.0594105	3.0525e-14
CARS2	1.99992e-18	-0.0534334	3.08287e-14
FBN2	2.0448e-18	0.0267998	3.15206e-14
TMC6	2.20325e-18	-0.142859	3.3963e-14
CD247	2.22623e-18	-0.189124	3.43173e-14
TNRC6B	2.23987e-18	-0.144226	3.45276e-14
NTRK1	2.39722e-18	-0.082229	3.69532e-14
OSBPL10	2.49741e-18	-0.0621422	3.84976e-14
NOL9	2.55451e-18	-0.103897	3.93777e-14
NAP1L5	2.62745e-18	0.0650318	4.05021e-14
RPL27	2.75492e-18	0.2032	4.24671e-14
ADAR	2.85238e-18	0.1471	4.39694e-14
LOH12CR1	2.91723e-18	-0.155555	4.49691e-14
PCM1	2.9434e-18	-0.136593	4.53725e-14
FAM208B	3.06713e-18	-0.121944	4.72799e-14
RXRB	3.07706e-18	-0.0874235	4.74329e-14
ADCK2	3.31876e-18	-0.0674169	5.11588e-14
UBB	3.3761e-18	0.168523	5.20426e-14
HDAC5	3.44753e-18	0.0768088	5.31437e-14
GLCCI1	3.4805e-18	-0.0537558	5.36518e-14
ARHGEF40	3.6029e-18	0.0394009	5.55387e-14
C2CD2L	3.70796e-18	-0.0493391	5.71583e-14
KIAA0430	3.72994e-18	-0.0969975	5.7497e-14
LIME1	3.93665e-18	0.131133	6.06835e-14
DDX23	3.93843e-18	-0.0962929	6.0711e-14
FAM102B	4.12391e-18	-0.0456985	6.357e-14
CHMP1B	4.28227e-18	0.131222	6.60112e-14
DICER1	4.31084e-18	-0.0922672	6.64516e-14
DYNLL2	4.32662e-18	-0.106525	6.66949e-14
RPS4X	4.48102e-18	0.214557	6.9075e-14
SMARCA2	4.62825e-18	0.0730994	7.13444e-14
MRPS34	4.63706e-18	-0.117804	7.14804e-14
SNTA1	4.80449e-18	-0.0367174	7.40612e-14
SLC4A7	4.89806e-18	-0.117797	7.55036e-14
CALCOCO1	5.14493e-18	-0.118768	7.93092e-14
PARP12	5.25625e-18	0.110832	8.1025e-14
KIAA0947	5.33368e-18	-0.0896707	8.22187e-14
MLF2	5.45772e-18	-0.148929	8.41307e-14
CASD1	6.72118e-18	-0.0665486	1.03607e-13
EGLN1	6.93725e-18	-0.0521312	1.06938e-13
ATP6V0A2	7.05176e-18	-0.0745695	1.08703e-13
USP25	7.07821e-18	-0.0563598	1.09111e-13
ZMYND11	7.16506e-18	-0.0900686	1.10449e-13
RASL11A	7.6152e-18	0.0484706	1.17388e-13
MRPS24	8.28604e-18	-0.0857142	1.27729e-13
RING1	8.49774e-18	-0.113497	1.30993e-13
STX6	9.18563e-18	-0.0746884	1.41597e-13
HIST1H3D	9.41632e-18	0.0685645	1.45153e-13
NANS	9.6573e-18	0.0749822	1.48867e-13
KLHL36	9.74742e-18	-0.0957761	1.50256e-13
SAP18	1.00548e-17	0.150697	1.54995e-13
PSMA1	1.05437e-17	0.128038	1.62532e-13
C6orf99	1.07414e-17	0.0445102	1.65579e-13
CES2	1.08276e-17	-0.0921179	1.66907e-13
IFNAR1	1.12406e-17	-0.11362	1.73274e-13
MAT2B	1.14246e-17	-0.126449	1.76111e-13
PAN3	1.18035e-17	-0.086693	1.81951e-13
UFL1	1.18068e-17	-0.0975545	1.82003e-13
PPP2R5C	1.21149e-17	-0.165249	1.86751e-13
SFXN1	1.25707e-17	-0.148994	1.93777e-13
JAKMIP1	1.27499e-17	0.0484005	1.9654e-13
UBA52	1.28438e-17	0.181503	1.97988e-13
CHID1	1.29277e-17	0.0782879	1.99281e-13
ZNF641	1.35584e-17	-0.0538896	2.09002e-13
REXO1	1.35822e-17	-0.0610503	2.0937e-13
TAF6L	1.3972e-17	-0.0581757	2.15378e-13
UNG	1.42211e-17	-0.0979786	2.19218e-13
SAMHD1	1.50711e-17	0.172127	2.32321e-13
ZNF439	1.54268e-17	-0.0586572	2.37804e-13
ZCCHC17	1.55954e-17	-0.0898538	2.40403e-13
E2F1	1.57969e-17	-0.0688769	2.4351e-13
ZBTB4	1.61233e-17	-0.0738214	2.4854e-13
ELP6	1.62642e-17	-0.0978991	2.50713e-13
FKBP5	1.63698e-17	-0.177002	2.5234e-13
C19orf43	1.66667e-17	-0.192284	2.56918e-13
C1orf43	1.71345e-17	-0.168938	2.64128e-13
PATZ1	1.72655e-17	-0.0709499	2.66147e-13
EIF4ENIF1	1.7582e-17	-0.0593112	2.71026e-13
PCBP4	1.7612e-17	-0.0752068	2.71489e-13
B3GALT4	1.84351e-17	-0.0804398	2.84178e-13
CC2D1A	1.85414e-17	-0.0630146	2.85816e-13
ARPC1A	1.93661e-17	-0.129889	2.98528e-13
FBXW11	2.12245e-17	-0.0823519	3.27175e-13
CCDC57	2.29903e-17	-0.154082	3.54395e-13
TMEM245	2.36087e-17	-0.0944391	3.63928e-13
DLD	2.37785e-17	-0.114256	3.66545e-13
LINC00324	2.39077e-17	-0.0626344	3.68537e-13
RNF34	2.41535e-17	-0.059427	3.72326e-13
ZNF292	2.57539e-17	-0.123461	3.96997e-13
ZC3H15	2.64068e-17	0.141273	4.07061e-13
TRIM8	2.656e-17	-0.0691594	4.09423e-13
RHOA	2.6791e-17	0.165168	4.12983e-13
PSMG1	2.91116e-17	0.158339	4.48755e-13
RPL18	3.22135e-17	0.17446	4.96571e-13
RP11-792A8.4	3.39183e-17	0.0816044	5.22851e-13
UBE3A	3.40518e-17	-0.116867	5.24908e-13
COQ10B	3.41349e-17	0.122301	5.26189e-13
TRAF1	3.51504e-17	-0.125177	5.41844e-13
GOLGA7	3.65664e-17	-0.159779	5.63671e-13
NUP85	3.69734e-17	-0.0733011	5.69944e-13
SF3B5	3.78922e-17	0.138512	5.84108e-13
ERCC5	3.9185e-17	-0.0841621	6.04037e-13
RCC2	4.016e-17	-0.0607738	6.19067e-13
NDUFB8.1	4.03806e-17	0.0666979	6.22467e-13
TTYH3	4.24219e-17	-0.0401713	6.53933e-13
HNRNPH2	4.29267e-17	0.0751223	6.61716e-13
XXbac-BPG299F13.17	4.29271e-17	0.0858435	6.61721e-13
RAB37	4.40943e-17	0.125964	6.79713e-13
TCEA2	4.45252e-17	-0.0674013	6.86356e-13
ANKRD49	4.80102e-17	-0.109131	7.40077e-13
GPR150	4.83974e-17	-0.0604756	7.46046e-13
RANGRF	4.9241e-17	-0.111171	7.59051e-13
DCAF10	4.99514e-17	-0.0892341	7.70001e-13
PDE8A	5.22061e-17	-0.0404338	8.04758e-13
PGAM1	5.32581e-17	-0.123171	8.20974e-13
IL6ST	5.38861e-17	0.123317	8.30655e-13
BTN3A2	5.46437e-17	0.131696	8.42333e-13
RPP38	5.64681e-17	0.122999	8.70456e-13
UFC1	5.79004e-17	0.127384	8.92535e-13
HMGCR	5.88321e-17	0.0925336	9.06896e-13
ADAM8	5.90428e-17	0.112649	9.10145e-13
IMMT	5.92499e-17	-0.106474	9.13337e-13
YY1	6.15611e-17	-0.129367	9.48964e-13
SUMO3	6.48927e-17	-0.158741	1.00032e-12
CSK	6.52296e-17	-0.191274	1.00551e-12
CASP8	6.77346e-17	-0.149735	1.04413e-12
AHSA1	6.83886e-17	0.109569	1.05421e-12
CLPTM1	7.22404e-17	-0.106725	1.11359e-12
TSPAN2	7.30023e-17	0.118677	1.12533e-12
HEXIM1	7.55976e-17	0.0671316	1.16534e-12
PMVK	7.72035e-17	0.100647	1.19009e-12
SEC61B	7.72848e-17	0.155847	1.19135e-12
PICALM	7.75079e-17	-0.078899	1.19478e-12
CNN2	7.84905e-17	0.16557	1.20993e-12
NME1-NME2	7.87234e-17	-0.162672	1.21352e-12
VPS13C	7.94e-17	-0.115754	1.22395e-12
MANEA-AS1	8.51335e-17	-0.0595127	1.31233e-12
PHB	8.55389e-17	0.0992617	1.31858e-12
NT5M	8.74841e-17	-0.033225	1.34857e-12
CCNG2	8.78924e-17	-0.0565661	1.35486e-12
IPO9	8.83917e-17	-0.084774	1.36256e-12
BCL6	8.91119e-17	0.0321543	1.37366e-12
ABHD14A	8.91978e-17	0.0553576	1.37498e-12
ISCA1	9.22421e-17	0.140034	1.42191e-12
UBE2V2	9.91148e-17	-0.131052	1.52785e-12
TPM4	9.97074e-17	-0.131216	1.53699e-12
TP53	1.00711e-16	0.0498242	1.55247e-12
MAP4K4	1.04268e-16	-0.129055	1.6073e-12
TRAPPC8	1.06857e-16	-0.0742581	1.6472e-12
NCKAP1L	1.07271e-16	-0.126099	1.65359e-12
GNA13	1.11751e-16	-0.111111	1.72265e-12
KRTAP12-3	1.1257e-16	0.0209449	1.73526e-12
RNASEH2A	1.1287e-16	0.0717815	1.73989e-12
OSGEP	1.15467e-16	-0.105827	1.77992e-12
UTRN	1.16903e-16	-0.139905	1.80206e-12
GOLGA2	1.30843e-16	-0.0992704	2.01695e-12
PNMA1	1.32132e-16	-0.0979345	2.03681e-12
SERP1	1.38601e-16	0.139164	2.13654e-12
KEAP1	1.40032e-16	-0.0857171	2.1586e-12
PHC2	1.48282e-16	-0.0553628	2.28576e-12
PPWD1	1.61482e-16	-0.0969721	2.48924e-12
RP11-730K11.1	1.63136e-16	0.0546491	2.51475e-12
UBASH3B	1.65744e-16	0.1096	2.55495e-12
UBTD2	1.66033e-16	-0.0318768	2.55941e-12
CD84	1.68668e-16	-0.150736	2.60002e-12
NDRG3	1.73071e-16	0.0805158	2.66789e-12
RP11-1398P2.1	1.75271e-16	0.0316033	2.70181e-12
SIRT7	1.8042e-16	-0.0864719	2.78117e-12
CXCL16	1.80954e-16	-0.0472425	2.7894e-12
SIRT6	1.85073e-16	-0.0850438	2.8529e-12
IDS	1.86656e-16	0.132212	2.8773e-12
KMT2C	1.87807e-16	-0.132236	2.89505e-12
HEATR5B	1.8895e-16	-0.0778437	2.91267e-12
TMEM256-PLSCR3	1.90395e-16	-0.105785	2.93493e-12
HIST1H2BF	1.92383e-16	0.0528341	2.96559e-12
EWSR1	1.97103e-16	-0.129559	3.03834e-12
C16orf52	1.97664e-16	-0.0401761	3.047e-12
FLI1	2.00781e-16	-0.135441	3.09503e-12
BAP1	2.03702e-16	-0.0718959	3.14007e-12
HPGD	2.14881e-16	0.0967227	3.31239e-12
LARP1	2.17041e-16	-0.0880253	3.34569e-12
POP4	2.20461e-16	-0.0991231	3.3984e-12
CDKN1B	2.23061e-16	0.145411	3.43849e-12
DPP7	2.23433e-16	-0.134227	3.44422e-12
SRRD	2.31835e-16	-0.0474685	3.57374e-12
SMAGP	2.35221e-16	0.115576	3.62594e-12
DDX60	2.35525e-16	0.0649908	3.63062e-12
ALG13	2.44564e-16	0.136886	3.76995e-12
GEM	2.47953e-16	0.0394993	3.8222e-12
POP5	2.51208e-16	0.0786812	3.87237e-12
TIAM1	2.56583e-16	0.126128	3.95522e-12
RPL5	2.57604e-16	0.191431	3.97097e-12
WHSC1	2.7352e-16	-0.0897904	4.2163e-12
CPSF4	2.77127e-16	-0.0844251	4.27191e-12
TGOLN2	2.79185e-16	-0.131954	4.30364e-12
ACN9	2.80831e-16	0.0671346	4.32902e-12
ATG2B	2.81072e-16	-0.0720307	4.33273e-12
HRASLS5	2.88784e-16	-0.0286227	4.45161e-12
IKZF2	2.94241e-16	-0.10733	4.53572e-12
AKNA	2.95204e-16	-0.129713	4.55056e-12
MTHFS	3.07649e-16	-0.086338	4.74241e-12
JAZF1	3.14521e-16	0.110363	4.84834e-12
MICALL1	3.21136e-16	-0.0472033	4.95031e-12
MBD2	3.32489e-16	-0.0620073	5.12532e-12
RLF	3.48751e-16	0.0974421	5.37599e-12
RHOT1	3.63079e-16	-0.0758069	5.59687e-12
FAM168B	3.68395e-16	-0.0830619	5.67882e-12
RPL27A	3.68972e-16	0.179986	5.6877e-12
ZDHHC13	3.86541e-16	-0.0550619	5.95853e-12
CD320	3.99488e-16	0.0932703	6.15811e-12
NDFIP1	4.13488e-16	0.143344	6.37392e-12
STX11	4.33886e-16	0.0776788	6.68836e-12
KAT8	4.39957e-16	-0.0938722	6.78194e-12
GNPAT	4.41272e-16	-0.0981264	6.80221e-12
USP8	4.45326e-16	-0.0956952	6.8647e-12
NFE2L3	4.46941e-16	-0.043079	6.88959e-12
PLCXD2	4.50753e-16	0.028089	6.94835e-12
LGALS1	4.80447e-16	0.25466	7.40608e-12
CREBL2	5.03745e-16	-0.0612471	7.76523e-12
ABLIM1	5.18732e-16	0.110252	7.99626e-12
NKG7	5.18887e-16	-0.0662705	7.99864e-12
POU2F2	5.25073e-16	-0.115179	8.094e-12
CD52	5.87824e-16	0.15685	9.0613e-12
KTI12	5.97507e-16	0.0667606	9.21057e-12
RP11-87F15.2	6.25301e-16	-0.0443736	9.63902e-12
NFATC2	6.25947e-16	-0.155448	9.64897e-12
LAPTM5	6.45493e-16	0.141155	9.95027e-12
C20orf196	6.98216e-16	-0.094316	1.0763e-11
ZNF740	7.21686e-16	-0.0505375	1.11248e-11
EEF1E1	7.6796e-16	0.0461626	1.18381e-11
DEAF1	7.70881e-16	-0.0701404	1.18831e-11
UBIAD1	7.76051e-16	-0.103634	1.19628e-11
HEG1	7.78425e-16	-0.085826	1.19994e-11
ST6GALNAC6	7.82416e-16	-0.0446115	1.20609e-11
RAP1B	7.92354e-16	-0.130656	1.22141e-11
PARP9	7.94113e-16	0.0887773	1.22412e-11
ZNF37A	8.17652e-16	-0.0550652	1.26041e-11
FAM96A	8.22109e-16	-0.117529	1.26728e-11
STX12	8.62285e-16	-0.091122	1.32921e-11
PTDSS2	8.89372e-16	-0.0484873	1.37097e-11
KIAA1432	9.33051e-16	-0.0828189	1.4383e-11
ATP13A1	9.40229e-16	-0.103137	1.44936e-11
VMP1	9.41769e-16	0.122025	1.45174e-11
TMEM154	9.4401e-16	-0.108594	1.45519e-11
FAM120AOS	9.54223e-16	-0.085211	1.47094e-11
KMT2A	9.84377e-16	-0.116063	1.51742e-11
UPF3B	1.03468e-15	-0.0911675	1.59496e-11
NR2C1	1.0883e-15	-0.0842934	1.67762e-11
CXorf65	1.11253e-15	-0.0414842	1.71497e-11
NFATC2IP	1.14179e-15	-0.115477	1.76007e-11
YWHAQ	1.16895e-15	0.149427	1.80194e-11
TOP2A	1.2025e-15	-0.0679791	1.85366e-11
SH2B3	1.22267e-15	-0.0539214	1.88474e-11
MADD	1.25755e-15	-0.0861545	1.93851e-11
RUFY1	1.2587e-15	-0.0575818	1.94029e-11
TNRC6A	1.31242e-15	-0.0735758	2.02309e-11
MAP2K6	1.36759e-15	0.0507614	2.10814e-11
ARID3A	1.40908e-15	-0.0404375	2.1721e-11
CERS5	1.43737e-15	-0.0809524	2.21571e-11
HIVEP2	1.49958e-15	-0.0520128	2.3116e-11
SIGMAR1	1.51805e-15	0.120887	2.34007e-11
FCGBP	1.67612e-15	0.0743199	2.58374e-11
PGAP1	1.67946e-15	-0.0825589	2.58889e-11
JOSD1	1.6825e-15	-0.125297	2.59358e-11
C6orf106	1.72671e-15	-0.0731987	2.66173e-11
EIF2AK1	1.72866e-15	-0.118709	2.66473e-11
SLC44A2	1.78586e-15	-0.135306	2.75291e-11
TGFBR3	1.84109e-15	-0.0863	2.83805e-11
WHSC1L1	1.8908e-15	-0.119829	2.91467e-11
KCTD20	1.90707e-15	-0.0937506	2.93975e-11
POLR3A	1.95415e-15	-0.0623722	3.01232e-11
IRF4	1.96409e-15	0.0332568	3.02764e-11
KLHDC2	2.01773e-15	-0.110505	3.11034e-11
NHLRC3	2.04202e-15	-0.0491355	3.14778e-11
TOB2	2.14366e-15	0.0880548	3.30445e-11
ZNF839	2.17373e-15	-0.0471662	3.35081e-11
SBNO1	2.19189e-15	-0.0932457	3.3788e-11
NXT1	2.2339e-15	0.0935738	3.44356e-11
KDM4B	2.25677e-15	-0.0640534	3.47881e-11
GNLY	2.40183e-15	-0.0432882	3.70241e-11
ABHD2	2.43033e-15	-0.0734783	3.74635e-11
DHCR7	2.48275e-15	-0.0765069	3.82716e-11
STRBP	2.50895e-15	-0.0594636	3.86754e-11
TRIM11	2.52119e-15	-0.102722	3.88642e-11
RFPL2	2.54549e-15	0.0283046	3.92387e-11
PIGX	2.64993e-15	-0.0845438	4.08486e-11
CACNA1A	2.74012e-15	-0.0316092	4.22389e-11
CYB5R3	2.8476e-15	-0.128249	4.38957e-11
DNAJB5	2.85134e-15	0.0934037	4.39534e-11
OSTF1	2.9245e-15	0.109374	4.50811e-11
GATAD1	2.98961e-15	-0.0644737	4.60848e-11
RBKS	3.03325e-15	0.0358207	4.67575e-11
COPS2	3.05324e-15	0.113528	4.70657e-11
DDX46	3.05404e-15	-0.121255	4.70781e-11
SEPN1	3.08688e-15	-0.0562005	4.75843e-11
ANKRD17	3.19249e-15	-0.0873542	4.92122e-11
JTB	3.30355e-15	-0.132592	5.09242e-11
DHRS4L2	3.57105e-15	-0.077693	5.50477e-11
LRRC8D	3.71818e-15	-0.0526815	5.73158e-11
TNRC6C	3.73949e-15	-0.0825872	5.76442e-11
ZNF598	3.81247e-15	-0.0398918	5.87693e-11
KLHL15	4.26374e-15	0.0444458	6.57255e-11
C17orf75	4.52292e-15	-0.0604256	6.97208e-11
NR3C1	4.64694e-15	-0.209909	7.16326e-11
ZNF32	4.93984e-15	-0.0979044	7.61476e-11
AEN	5.3678e-15	0.0909194	8.27447e-11
CNNM3	5.46566e-15	-0.0367165	8.42531e-11
RP11-1094M14.11	5.46965e-15	-0.0825845	8.43147e-11
MARK3	5.84209e-15	-0.0926355	9.00559e-11
CEP120	5.88237e-15	-0.0711971	9.06767e-11
SENP6	5.91557e-15	-0.101395	9.11885e-11
RP11-479G22.8	5.98773e-15	-0.0573919	9.23008e-11
C19orf60	6.03993e-15	0.125148	9.31055e-11
CHD8	6.1078e-15	-0.0997282	9.41517e-11
MED15	6.12875e-15	-0.123802	9.44747e-11
LYPLA2	6.28532e-15	-0.0898465	9.68882e-11
RP11-169K16.9	6.38722e-15	-0.0826885	9.8459e-11
FAM214A	6.39776e-15	-0.0707719	9.86215e-11
EEFSEC	6.4655e-15	-0.0958765	9.96657e-11
ISCA2	6.5627e-15	-0.0945554	1.01164e-10
RSL1D1	6.71267e-15	0.124717	1.03476e-10
TNFRSF4	6.82509e-15	-0.188977	1.05209e-10
C11orf57	6.84094e-15	-0.0715914	1.05453e-10
SMIM19	6.85883e-15	-0.0925664	1.05729e-10
ZC3H11A	6.88117e-15	-0.116609	1.06073e-10
C14orf132	6.93799e-15	-0.0861946	1.06949e-10
ZDHHC3	7.24665e-15	-0.0784883	1.11707e-10
CALM1	7.518e-15	0.15683	1.1589e-10
AKAP9	7.67325e-15	-0.138498	1.18283e-10
PTPRCAP	7.88194e-15	0.148649	1.215e-10
KANSL3	8.0545e-15	-0.0735028	1.2416e-10
TRADD	8.2921e-15	0.170426	1.27823e-10
GATS	8.41959e-15	-0.0404214	1.29788e-10
HDHD3	8.70612e-15	-0.0658706	1.34205e-10
RBCK1	8.79383e-15	0.114922	1.35557e-10
TAF5L	8.81299e-15	-0.0542211	1.35852e-10
RTKN2	8.97862e-15	-0.053366	1.38405e-10
AKIRIN2	9.01359e-15	0.122321	1.38944e-10
EIF3L	9.02324e-15	0.179798	1.39093e-10
ZNF66	9.50622e-15	-0.0674341	1.46538e-10
C1orf35	9.86526e-15	-0.108926	1.52073e-10
GIGYF1	1.01083e-14	-0.080317	1.55819e-10
ARAP2	1.03518e-14	-0.0743317	1.59573e-10
PCIF1	1.03782e-14	-0.114635	1.5998e-10
RTN4	1.06671e-14	-0.14771	1.64433e-10
GALT	1.09193e-14	0.11793	1.68322e-10
SLC7A6OS	1.12787e-14	-0.0768838	1.73861e-10
LAMTOR1	1.17694e-14	-0.125521	1.81425e-10
DHX58	1.20936e-14	0.0581789	1.86422e-10
RPL7	1.23542e-14	0.16029	1.9044e-10
ZBTB7B	1.24629e-14	-0.0645508	1.92116e-10
AP003733.1	1.26461e-14	0.0361994	1.94939e-10
NDC80	1.27243e-14	-0.0805678	1.96144e-10
PIK3CA	1.29964e-14	-0.062476	2.00339e-10
CLINT1	1.30603e-14	-0.089924	2.01325e-10
CBX6	1.39944e-14	-0.0597112	2.15724e-10
REST	1.40677e-14	-0.10473	2.16853e-10
HIST2H2AA3	1.41183e-14	0.0292735	2.17633e-10
AP5S1	1.42167e-14	-0.0665195	2.19151e-10
VIM	1.45923e-14	0.137541	2.24941e-10
KIAA1551	1.6227e-14	-0.143122	2.50139e-10
PTPN9	1.62311e-14	-0.055832	2.50202e-10
PRPF8	1.62959e-14	-0.125599	2.51201e-10
ZNF638	1.79599e-14	-0.114355	2.76852e-10
MLXIP	1.80989e-14	-0.0592294	2.78994e-10
MBLAC1	1.81072e-14	-0.0308061	2.79122e-10
SNAP23	1.94881e-14	-0.0972126	3.00408e-10
DAZAP2	2.02999e-14	-0.157335	3.12923e-10
ELMO1	2.13271e-14	0.132026	3.28757e-10
VOPP1	2.21785e-14	-0.126493	3.41881e-10
TCEB2	2.35827e-14	-0.171446	3.63527e-10
WAC	2.3869e-14	-0.0961015	3.6794e-10
EPM2A	2.44728e-14	-0.0251067	3.77248e-10
TUSC2	2.50257e-14	-0.0899934	3.85771e-10
NDUFB2	2.50935e-14	0.144083	3.86816e-10
UBC	2.51557e-14	0.154802	3.87774e-10
PI4K2B	2.53559e-14	-0.0700677	3.90861e-10
CRELD1	2.57012e-14	0.060473	3.96183e-10
SART1	2.58943e-14	-0.0767516	3.99161e-10
CELF1	2.67927e-14	-0.114745	4.13009e-10
SLC2A4RG	2.69146e-14	-0.104509	4.14889e-10
PIGA	2.77811e-14	0.0575553	4.28246e-10
TMEM218	2.81261e-14	0.0474881	4.33564e-10
TARDBP	2.84462e-14	-0.088198	4.38498e-10
NDUFS2	2.99946e-14	-0.112126	4.62367e-10
MTG1	3.05498e-14	-0.0863545	4.70925e-10
LMBRD2	3.09659e-14	-0.0643286	4.77339e-10
COPRS	3.18672e-14	-0.032703	4.91234e-10
HIST1H2BG	3.1876e-14	0.0301503	4.91369e-10
FUT4	3.19478e-14	-0.0294618	4.92475e-10
CTDP1	3.20224e-14	-0.071636	4.93625e-10
ATXN7	3.47824e-14	-0.0939789	5.36171e-10
DPP8	3.53233e-14	-0.0870281	5.44508e-10
NPAS2	3.54711e-14	-0.0496985	5.46787e-10
FBXW4	3.5944e-14	-0.0372457	5.54077e-10
C20orf24	3.7019e-14	-0.102304	5.70647e-10
CTSC	3.71043e-14	0.0586126	5.71963e-10
GPR155	3.87258e-14	-0.0816175	5.96958e-10
C18orf32	3.97002e-14	-0.0935648	6.11979e-10
LMF2	4.14379e-14	-0.112221	6.38766e-10
AGPAT3	4.21428e-14	-0.0597496	6.49631e-10
USP9Y	4.26955e-14	-0.0763268	6.58151e-10
ISCU	4.32848e-14	-0.142742	6.67234e-10
NUDT15	4.36231e-14	0.0435386	6.72451e-10
CRTC3	4.49961e-14	-0.107605	6.93615e-10
ACTR1B	4.50103e-14	-0.111751	6.93834e-10
RPL14	4.50162e-14	0.157455	6.93924e-10
CLN3.1	4.68529e-14	-0.0954399	7.22237e-10
LNPEP	4.81248e-14	-0.107753	7.41843e-10
CD83	4.93418e-14	0.0292612	7.60604e-10
SPSB1	5.32498e-14	-0.0705876	8.20845e-10
PRR14L	5.5172e-14	-0.0676389	8.50477e-10
MAPKAPK5	5.54457e-14	-0.0850946	8.54695e-10
IFIT1	5.55891e-14	0.0275487	8.56906e-10
ASXL2	5.61305e-14	-0.0488934	8.65252e-10
PSMB9	5.63228e-14	0.181803	8.68216e-10
PSME1	5.86323e-14	0.13947	9.03818e-10
TMEM128	5.87771e-14	-0.0692889	9.06049e-10
GATAD2A	5.89152e-14	-0.0737098	9.08178e-10
PLEKHH3	6.06369e-14	-0.106239	9.34718e-10
CCNE1	6.08432e-14	-0.0409435	9.37898e-10
SREK1IP1	6.15309e-14	-0.101476	9.48499e-10
PRKAG2	6.22017e-14	0.0611008	9.58839e-10
CASP3	6.51486e-14	-0.0700191	1.00427e-09
SEC63	6.56126e-14	-0.0995383	1.01142e-09
ZNF669	6.64235e-14	0.102086	1.02392e-09
NHSL2	6.75699e-14	0.0306147	1.04159e-09
SMAD4	6.81009e-14	-0.0646113	1.04978e-09
ZNF48	6.85545e-14	-0.0411935	1.05677e-09
MAL	6.99586e-14	0.150979	1.07841e-09
CXorf40A	7.30162e-14	0.0674664	1.12555e-09
LAP3	7.53159e-14	0.104472	1.16099e-09
ELL2	7.91831e-14	0.0513461	1.22061e-09
GUSB	8.04574e-14	-0.0967056	1.24025e-09
HIST2H2BF	8.08004e-14	0.03888	1.24554e-09
ARHGEF19	8.16527e-14	0.0352006	1.25868e-09
ING4	9.0412e-14	-0.0976525	1.3937e-09
APH1A	9.0447e-14	-0.152623	1.39424e-09
CTHRC1	9.9324e-14	0.0358145	1.53108e-09
PEX3	9.94824e-14	-0.0577107	1.53352e-09
DMWD	9.96316e-14	-0.0390933	1.53582e-09
ZDHHC7	1.00388e-13	-0.0579305	1.54748e-09
MEI1	1.01165e-13	-0.109433	1.55945e-09
UBL3	1.02291e-13	-0.0797701	1.57682e-09
C11orf54	1.03816e-13	-0.0656405	1.60033e-09
GTF3C4	1.05609e-13	-0.0427518	1.62797e-09
DDHD2	1.11999e-13	-0.0710883	1.72646e-09
C12orf68	1.13141e-13	0.0190142	1.74407e-09
RSU1	1.13636e-13	0.108277	1.7517e-09
ZNF43	1.17406e-13	-0.0747132	1.80982e-09
ITGB2	1.20972e-13	0.119565	1.86478e-09
RNF115	1.26408e-13	-0.0896195	1.94858e-09
ZFAND3	1.29534e-13	-0.0923218	1.99677e-09
HHLA3	1.30258e-13	0.0448799	2.00792e-09
SLC25A32	1.35964e-13	0.0819394	2.09588e-09
KALRN	1.38729e-13	-0.0511015	2.1385e-09
LRRC58	1.39493e-13	-0.080478	2.15029e-09
SKI	1.40583e-13	-0.0748537	2.16709e-09
HMHA1	1.4536e-13	-0.134749	2.24072e-09
TRIM52-AS1	1.4604e-13	-0.0909838	2.2512e-09
YWHAB	1.46338e-13	-0.175727	2.2558e-09
NME3	1.47835e-13	-0.0955155	2.27888e-09
AKR1A1	1.52078e-13	0.114811	2.34429e-09
GLIPR2	1.57935e-13	0.0775906	2.43457e-09
ZNF503	1.59903e-13	-0.0758096	2.4649e-09
PNO1	1.61472e-13	0.0742441	2.48909e-09
GAL3ST2	1.64457e-13	0.0555193	2.5351e-09
MT1F	1.64596e-13	-0.0759178	2.53724e-09
CTC-338M12.4	1.65141e-13	-0.0430091	2.54565e-09
PNPLA2	1.71978e-13	-0.135581	2.65104e-09
FKBP2	1.73397e-13	0.118656	2.67291e-09
SLC35E2B	1.86331e-13	-0.0773454	2.8723e-09
TXLNG	1.97225e-13	0.0543447	3.04022e-09
VPS26B	2.02988e-13	-0.0917052	3.12906e-09
HSBP1	2.2089e-13	-0.0802772	3.40501e-09
GPR75-ASB3	2.21684e-13	-0.051352	3.41726e-09
RGP1	2.23029e-13	-0.0694814	3.43798e-09
SSR4	2.24762e-13	0.134006	3.4647e-09
CCDC25	2.29913e-13	-0.0938894	3.54411e-09
SOX8	2.30159e-13	-0.0302825	3.5479e-09
PRDX3	2.30922e-13	-0.109029	3.55966e-09
IFIT3	2.38915e-13	0.0236263	3.68288e-09
RB1CC1	2.45482e-13	-0.107098	3.78411e-09
FAM126B	2.46194e-13	-0.0819432	3.79508e-09
ENY2	2.46206e-13	0.106645	3.79527e-09
APEX1	2.48382e-13	-0.142758	3.82882e-09
RP11-315D16.2	2.48589e-13	-0.0193342	3.83201e-09
PPP1R12C	2.48995e-13	-0.0530192	3.83826e-09
NOLC1	2.52107e-13	0.0589909	3.88623e-09
CDKN1A	2.63216e-13	0.0440467	4.05748e-09
BET1L	2.66991e-13	-0.0938165	4.11567e-09
NOP58	2.68258e-13	0.124359	4.13519e-09
SORBS3	2.6895e-13	-0.104224	4.14587e-09
RPL19	2.76328e-13	0.15952	4.2596e-09
NDUFS1	2.7838e-13	-0.0831207	4.29122e-09
SREBF2	2.78715e-13	0.123859	4.2964e-09
H6PD	2.87083e-13	-0.0684375	4.42539e-09
CLN8	2.90305e-13	-0.050856	4.47505e-09
AC017002.2	2.92651e-13	0.0322187	4.51122e-09
WIPF1	2.93389e-13	-0.161156	4.52259e-09
GABARAPL1	2.93522e-13	0.0332465	4.52464e-09
ARHGAP26	2.93911e-13	-0.0810266	4.53063e-09
CTSA	2.97073e-13	0.0911623	4.57938e-09
PHF12	2.98372e-13	-0.0681268	4.59941e-09
ADARB2	2.99197e-13	-0.0879395	4.61212e-09
MLLT6	3.01863e-13	-0.0874381	4.65322e-09
BABAM1	3.03489e-13	0.077855	4.67828e-09
TNFAIP8L2	3.14062e-13	-0.0659787	4.84126e-09
SPG21	3.23027e-13	-0.112693	4.97946e-09
CDIPT	3.24379e-13	-0.0932386	5.00029e-09
CCR6	3.28794e-13	-0.0385948	5.06836e-09
GIPC1	3.33956e-13	-0.0406518	5.14794e-09
CHMP7	3.34718e-13	-0.0900704	5.15967e-09
CYP2R1	3.38367e-13	-0.0738685	5.21592e-09
HERC2	3.4815e-13	-0.10152	5.36673e-09
EIF3H	3.48662e-13	0.126499	5.37462e-09
GPR55	3.54495e-13	-0.0526295	5.46454e-09
ERF	3.60475e-13	-0.0655859	5.55673e-09
ASB1	3.61806e-13	-0.0452213	5.57724e-09
TSPAN3	3.63983e-13	-0.0589546	5.61079e-09
SUV420H2	3.65942e-13	0.0482488	5.641e-09
RAC3	3.71409e-13	-0.0665872	5.72527e-09
POLE3	3.71707e-13	-0.0989278	5.72986e-09
FCGRT	3.80038e-13	-0.177557	5.85829e-09
PPIL2	3.84458e-13	-0.0859592	5.92642e-09
ZNF480	3.97201e-13	-0.0654618	6.12286e-09
EPRS	3.97699e-13	0.101865	6.13054e-09
PUM2	3.9971e-13	-0.0869775	6.16154e-09
C11orf73	4.07516e-13	0.0872732	6.28186e-09
SIN3A	4.11335e-13	-0.0790422	6.34073e-09
KMT2B	4.21865e-13	-0.0624136	6.50305e-09
AC013264.2	4.25773e-13	0.0688178	6.56329e-09
EEF2	4.36607e-13	0.151991	6.7303e-09
SNAPIN	4.47896e-13	-0.0887332	6.90431e-09
SHPRH	4.53109e-13	-0.08098	6.98468e-09
C11orf24	4.57622e-13	-0.0671594	7.05424e-09
SETD1A	4.63667e-13	-0.0551379	7.14743e-09
NEDD4L	4.6854e-13	-0.0702533	7.22254e-09
FIZ1	4.79976e-13	-0.0297499	7.39883e-09
SLC17A5	5.01907e-13	-0.0678164	7.7369e-09
RCAN3	5.41979e-13	-0.126811	8.35461e-09
GSTK1	5.51392e-13	0.119257	8.4997e-09
B4GALT3	5.5424e-13	-0.07898	8.54361e-09
PAK1IP1	5.65777e-13	0.0500863	8.72145e-09
DNAJB6	5.8568e-13	0.140964	9.02826e-09
CTSZ	5.98564e-13	-0.023748	9.22687e-09
QSOX2	6.00885e-13	-0.0591299	9.26264e-09
CD2AP	6.04133e-13	-0.0756754	9.31271e-09
TUBD1	6.08424e-13	-0.0488266	9.37886e-09
RNF7	6.10986e-13	-0.111151	9.41835e-09
ELMOD2	6.2483e-13	-0.0429746	9.63176e-09
ELK4	6.4615e-13	-0.0767816	9.9604e-09
MUS81	6.63005e-13	-0.0603288	1.02202e-08
IARS2	6.71336e-13	-0.10769	1.03486e-08
BMPR1A	6.77854e-13	-0.0375057	1.04491e-08
CEP68	6.81221e-13	-0.0757251	1.0501e-08
PPM1H	6.92543e-13	0.0977393	1.06755e-08
MPC2	6.99563e-13	0.11407	1.07838e-08
NDST2	7.21046e-13	-0.03751	1.11149e-08
TSTD1	7.25114e-13	0.129015	1.11776e-08
MORC4	7.34745e-13	-0.0463543	1.13261e-08
SLC35E2	7.40577e-13	-0.0573677	1.1416e-08
RBM25	7.64712e-13	-0.126788	1.1788e-08
TRAK1	7.88881e-13	-0.0546989	1.21606e-08
ZNF318	8.21281e-13	-0.0505197	1.266e-08
FURIN	8.25205e-13	-0.0642997	1.27205e-08
ZNF287	8.30146e-13	-0.0515083	1.27967e-08
ERH	8.35722e-13	-0.135715	1.28827e-08
CCSER2	8.48654e-13	-0.0987009	1.3082e-08
MSI2	8.59407e-13	-0.0812601	1.32478e-08
TRAFD1	8.60472e-13	0.0769278	1.32642e-08
AC061992.2	8.77323e-13	0.0409711	1.35239e-08
RP11-47L3.1	8.83801e-13	0.0422074	1.36238e-08
REPIN1	9.17983e-13	-0.0609176	1.41507e-08
LRRFIP1	9.26051e-13	0.142744	1.42751e-08
NF1	9.31291e-13	-0.0635779	1.43558e-08
SNRNP70	9.34778e-13	-0.112641	1.44096e-08
DDX52	9.66681e-13	-0.071284	1.49014e-08
RP11-796E2.4	9.9385e-13	0.0599462	1.53202e-08
PRDM4	9.94484e-13	-0.0450131	1.533e-08
PARP6	9.97805e-13	-0.0935681	1.53812e-08
MAP1LC3A	1.01096e-12	-0.0732416	1.5584e-08
AP3M2	1.0136e-12	0.0921439	1.56247e-08
H3F3A	1.02618e-12	-0.221093	1.58186e-08
MED30	1.0565e-12	0.100641	1.62859e-08
FAF2	1.06483e-12	-0.0678396	1.64144e-08
TAZ	1.1052e-12	-0.108806	1.70366e-08
SIRPG	1.14722e-12	-0.0597375	1.76844e-08
CIAO1	1.15862e-12	-0.0959364	1.78602e-08
FAM63B	1.15871e-12	-0.0779065	1.78615e-08
CPNE2	1.16566e-12	-0.190468	1.79686e-08
E2F3	1.20342e-12	-0.0369802	1.85507e-08
YPEL2	1.21828e-12	-0.0508304	1.87798e-08
HIST1H2AK	1.22563e-12	0.0456401	1.88931e-08
ZNF253	1.29462e-12	-0.0472911	1.99566e-08
MLX	1.31084e-12	-0.102696	2.02065e-08
IGLL5	1.3658e-12	-0.0179602	2.10539e-08
TIPARP	1.39637e-12	0.0446265	2.1525e-08
SDF2L1	1.47224e-12	0.0819027	2.26946e-08
GTPBP2	1.48343e-12	-0.0393468	2.28671e-08
CREB3	1.54589e-12	-0.0728054	2.38299e-08
ZNF219	1.56651e-12	-0.0385626	2.41477e-08
ZZEF1	1.60254e-12	-0.094979	2.47032e-08
AFF3	1.61589e-12	-0.0251131	2.4909e-08
SZT2	1.63382e-12	-0.0523939	2.51853e-08
FBXO9	1.63602e-12	-0.0877537	2.52193e-08
EDF1	1.63855e-12	0.113081	2.52583e-08
SGPP1	1.64124e-12	-0.0385545	2.52997e-08
TAF1D	1.67878e-12	0.110431	2.58784e-08
CRYZL1	1.68738e-12	-0.0739848	2.60109e-08
GBP1	1.74358e-12	0.0680907	2.68773e-08
PAM	1.78241e-12	-0.057364	2.74759e-08
SP3	1.87618e-12	-0.0860258	2.89214e-08
RREB1	1.93176e-12	-0.0483513	2.97781e-08
C7orf55	1.94837e-12	0.0894909	3.00341e-08
ATRIP	2.03034e-12	-0.0480437	3.12977e-08
RP11-427H3.3	2.07072e-12	-0.073578	3.19202e-08
THRAP3	2.09584e-12	-0.122773	3.23074e-08
TALDO1	2.10231e-12	0.0981902	3.24071e-08
ROCK1	2.17045e-12	-0.120878	3.34574e-08
TOMM7	2.19532e-12	0.130304	3.38408e-08
MIR4519	2.23672e-12	-0.0482708	3.4479e-08
PRKCD	2.28056e-12	-0.0575656	3.51549e-08
RNF146	2.39089e-12	-0.0475107	3.68556e-08
RMI2	2.50843e-12	-0.0385626	3.86675e-08
PIK3CD	2.51926e-12	-0.111233	3.88343e-08
ITM2C	2.52499e-12	-0.114588	3.89227e-08
PLP2	2.54837e-12	0.136918	3.92831e-08
CD300A	2.65923e-12	0.0480339	4.0992e-08
KLC1	2.70093e-12	-0.0761634	4.16348e-08
GTF2H1	2.72279e-12	-0.0785955	4.19719e-08
TAPT1-AS1	2.75866e-12	-0.0286794	4.25248e-08
CENPW	2.84229e-12	0.0525953	4.38139e-08
SF1	2.85914e-12	0.10959	4.40736e-08
SNX30	2.92787e-12	-0.0270386	4.51331e-08
LRP6	2.93694e-12	-0.0531105	4.52729e-08
RPS14	2.98314e-12	0.168345	4.59852e-08
KIAA2013	3.05631e-12	-0.0369763	4.7113e-08
CDC27	3.13483e-12	-0.0708347	4.83235e-08
PCBP3	3.15344e-12	-0.0476262	4.86103e-08
EIF2B3	3.19858e-12	0.0425002	4.93062e-08
VGLL4	3.21752e-12	-0.0725517	4.95981e-08
CCL5	3.26888e-12	-0.0300173	5.03899e-08
GHDC	3.29797e-12	-0.0193568	5.08382e-08
VTI1B	3.32041e-12	-0.0843886	5.11841e-08
KANSL2	3.33935e-12	0.0871097	5.14761e-08
INO80	3.49493e-12	-0.068371	5.38744e-08
GPR171	3.71015e-12	-0.0996575	5.71919e-08
EIF2S3	3.73538e-12	0.120804	5.75808e-08
TBC1D10C	3.73542e-12	-0.125344	5.75815e-08
PIK3IP1	3.75223e-12	0.165925	5.78407e-08
SYNE2	3.81654e-12	-0.136643	5.88319e-08
METTL3	3.88283e-12	-0.066808	5.98539e-08
SCNM1	3.95525e-12	-0.0940201	6.09703e-08
ASCC3	4.08483e-12	0.0745196	6.29677e-08
CASS4	4.09628e-12	0.0639243	6.31441e-08
ARPC2	4.13695e-12	-0.138793	6.37711e-08
SNF8	4.23378e-12	-0.0845627	6.52638e-08
RP11-930P14.2	4.29635e-12	-0.0450549	6.62282e-08
SMARCC2	4.34871e-12	-0.0943521	6.70354e-08
PI4KB	4.53509e-12	-0.076411	6.99085e-08
AGAP2	4.62396e-12	-0.0679943	7.12784e-08
HTATSF1	4.73099e-12	-0.0930497	7.29282e-08
EDA	4.83833e-12	0.0288395	7.45829e-08
DNAJA3	4.96619e-12	-0.068951	7.65538e-08
SH3TC1	5.02218e-12	-0.0550586	7.74168e-08
MTMR9	5.131e-12	-0.0599923	7.90944e-08
BCL2	5.13206e-12	0.0329461	7.91107e-08
DHX36	5.13528e-12	-0.111543	7.91603e-08
KDM5A	5.23008e-12	-0.118684	8.06217e-08
FRMD8	5.25645e-12	-0.0735039	8.10281e-08
NFYA	5.42849e-12	0.0435764	8.36802e-08
RAB14	5.43085e-12	-0.0887176	8.37166e-08
PSMD12	5.43371e-12	-0.0785389	8.37607e-08
MKLN1	5.47819e-12	-0.0937368	8.44463e-08
SP7	5.48964e-12	0.0782362	8.46229e-08
RPS23	5.76203e-12	0.156249	8.88217e-08
EVI2A	5.77804e-12	0.0798927	8.90685e-08
SGSM2	5.85219e-12	-0.0478844	9.02115e-08
SNHG9	5.86184e-12	-0.0628455	9.03603e-08
RP5-1180E21.5	5.90721e-12	-0.0414384	9.10596e-08
LINC00657	5.92698e-12	-0.0952707	9.13644e-08
CCDC120	6.01945e-12	-0.0432142	9.27898e-08
ATM	6.08873e-12	-0.121939	9.38578e-08
LRCH3	6.1111e-12	-0.0716158	9.42025e-08
RNF167	6.23163e-12	0.126745	9.60606e-08
JKAMP	6.24925e-12	-0.0564925	9.63323e-08
[truncated: 1,558 more rows]
