# Supplementary material for: Hyperprogression of cutaneous T cell lymphoma after anti–PD-1 treatment
Source: JCI Insight. 2023 Feb 22;8(4):e164793. doi: 10.1172/jci.insight.164793 (PMC9977500; doi:10.1172/jci.insight.164793)
Supplement: Supplemental table 4 [file jciinsight-8-164793-s099.xlsx]

## Sheet: Supplemental Table 4 
Supplemental Table 4. Gene Fusions detected by WGS in malignant T cells before anti-PD-1 treatment.
Fusion	Fusion Location	Total reads	Unique reads
ARFIP1-FHIT1	ARFIP1_ENST00000451320.6:+chr4:152741553___FHIT_ENST00000476844.5:intron:8|-chr3:59802538	9	6
FHIT-MAML2	FHIT_ENST00000476844.5:intron:4|+chr3:60672409___MAML2_ENST00000524717.5:intron:1|+chr11:96181029	4	3
GPHN-PRKCE	GPHN_ENST00000543237.5:intron:12|+chr14:67056367___PRKCE_ENST00000306156.7:intron:2|+chr2:45917470	4	3
PRKCE-ZNF700	PRKCE_ENST00000306156.7:intron:2|+chr2:45917541___ZNF700_ENST00000254321.9:intron:1|+chr19:11940966	2	2
