# Supplementary material for: Hyperprogression of cutaneous T cell lymphoma after anti–PD-1 treatment
Source: JCI Insight. 2023 Feb 22;8(4):e164793. doi: 10.1172/jci.insight.164793 (PMC9977500; doi:10.1172/jci.insight.164793)
Supplement: Supplemental table 5 [file jciinsight-8-164793-s100.xlsx]

## Sheet: Supplemental Table 5
Supplemental Table 5. Integration of genes with copy number variation detected by WGS in our patient with published driver genes identified in CTCL.
CTCL diver genes	Role	Copy number in malignnat T cell of our patient	Involved in TCR signaling
BRAF	Oncogene	3
CARD11	Oncogene	3	Yes
NFKB2	Oncogene	1	Yes
PRKCQ	Oncogene	6	Yes
PTPRN2	Oncogene	3	Yes
TRRAP	Oncogene	3
AHR	Tumor suppressor	3
BCOR	Tumor suppressor	1
CREBBP	Tumor suppressor	1
KDM6A	Tumor suppressor	1
KMT2C	Tumor suppressor	3
PDCD1	Tumor suppressor	1	Yes
POT1	Tumor suppressor	3
RB1	Tumor suppressor	1
RFXAP	Tumor suppressor	1
SETDB2	Tumor suppressor	1
SMARCB1	Tumor suppressor	1
WT1	Tumor suppressor	2
ZEB1	Tumor suppressor	1
ZFPM1	Tumor suppressor	1
